# Supplementary material for: A network perspective on the evolution of metabolism by gene duplication
Source: Genome Biol. 2007 Feb 27;8(2):R26. doi: 10.1186/gb-2007-8-2-r26 (PMC1852415; doi:10.1186/gb-2007-8-2-r26)
Supplement: Additional data file 1 — Reconstructed metabolic networks from various databases (EcoKegg, EcoCyc, RefKegg and MetaCyc), eliminating hubs gradually in each database. [file gb-2007-8-2-r26-S1.txt]

::::::::::::::
EcoCyc_0_hubs.txt
::::::::::::::
ec:-.-.-.-(2-OCTAPRENYLPHENOL-HYDROX-RXN)	ec:1.11.1.6
ec:-.-.-.-(2-OCTAPRENYLPHENOL-HYDROX-RXN)	ec:1.15.1.1
ec:-.-.-.-(2-OCTAPRENYLPHENOL-HYDROX-RXN)	ec:2.1.1.-(2-OCTAPRENYL-6-OHPHENOL-METHY-RXN)
ec:-.-.-.-(2-OCTAPRENYLPHENOL-HYDROX-RXN)	ec:4.1.1.-(3-OCTAPRENYL-4-OHBENZOATE-DECARBOX-RXN)
ec:-.-.-.-(ABC-10-RXN)	ec:-.-.-.-(ABC-27-RXN)
ec:-.-.-.-(ABC-10-RXN)	ec:-.-.-.-(GSDEADENYLATION-RXN)
ec:-.-.-.-(ABC-10-RXN)	ec:-.-.-.-(QUINOLINATE-SYNTHA-RXN)
ec:-.-.-.-(ABC-10-RXN)	ec:-.-.-.-(QUINOLINATE-SYNTHE-MULTI-RXN)
ec:-.-.-.-(ABC-10-RXN)	ec:-.-.-.-(RIBONUCLEOSIDE-TRIP-REDUCT-RXN)
ec:-.-.-.-(ABC-10-RXN)	ec:-.-.-.-(RXN0-1682)
ec:-.-.-.-(ABC-10-RXN)	ec:-.-.-.-(RXN0-2144)
ec:-.-.-.-(ABC-10-RXN)	ec:-.-.-.-(RXN0-2181)
ec:-.-.-.-(ABC-10-RXN)	ec:-.-.-.-(RXN0-723)
ec:-.-.-.-(ABC-10-RXN)	ec:-.-.-.-(RXN0-724)
ec:-.-.-.-(ABC-10-RXN)	ec:-.-.-.-(RXN0-745)
ec:-.-.-.-(ABC-10-RXN)	ec:-.-.-.-(RXN0-746)
ec:-.-.-.-(ABC-10-RXN)	ec:-.-.-.-(RXN0-747)
ec:-.-.-.-(ABC-10-RXN)	ec:-.-.-.-(RXN0-748)
ec:-.-.-.-(ABC-10-RXN)	ec:-.-.-.-(RXN0-884)
ec:-.-.-.-(ABC-10-RXN)	ec:-.-.-.-(TRANS-RXN-114)
ec:-.-.-.-(ABC-10-RXN)	ec:-.-.-.-(TRANS-RXN-145)
ec:-.-.-.-(ABC-10-RXN)	ec:-.-.-.-(TRANS-RXN-32)
ec:-.-.-.-(ABC-10-RXN)	ec:-.-.-.-(URA-PHOSPH-RXN)
ec:-.-.-.-(ABC-10-RXN)	ec:1.-.-.-(R401-RXN)
ec:-.-.-.-(ABC-10-RXN)	ec:1.-.-.-(RXN0-276)
ec:-.-.-.-(ABC-10-RXN)	ec:1.1.-.-(RXN0-280)
ec:-.-.-.-(ABC-10-RXN)	ec:1.10.2.-(CYT-UBIQUINOL-OXID-RXN)
ec:-.-.-.-(ABC-10-RXN)	ec:1.11.1.-(RXN0-267)
ec:-.-.-.-(ABC-10-RXN)	ec:1.11.1.6
ec:-.-.-.-(ABC-10-RXN)	ec:1.11.1.7
ec:-.-.-.-(ABC-10-RXN)	ec:1.14.13.-(MHPHYDROXY-RXN)
ec:-.-.-.-(ABC-10-RXN)	ec:1.14.3.-(2-OCTAPRENYL-6-METHOXYPHENOL-HYDROX-RXN)
ec:-.-.-.-(ABC-10-RXN)	ec:1.16.3.1
ec:-.-.-.-(ABC-10-RXN)	ec:1.17.1.2
ec:-.-.-.-(ABC-10-RXN)	ec:1.17.4.-(RXN0-722)
ec:-.-.-.-(ABC-10-RXN)	ec:1.17.4.1
ec:-.-.-.-(ABC-10-RXN)	ec:1.18.1.-(RXN0-341)
ec:-.-.-.-(ABC-10-RXN)	ec:1.2.1.11
ec:-.-.-.-(ABC-10-RXN)	ec:1.2.1.12
ec:-.-.-.-(ABC-10-RXN)	ec:1.2.1.41
ec:-.-.-.-(ABC-10-RXN)	ec:1.3.3.4
ec:-.-.-.-(ABC-10-RXN)	ec:1.6.4.-(R4-RXN)
ec:-.-.-.-(ABC-10-RXN)	ec:2.3.1.-(PTAALT-RXN)
ec:-.-.-.-(ABC-10-RXN)	ec:2.3.1.8
ec:-.-.-.-(ABC-10-RXN)	ec:2.4.1.1
ec:-.-.-.-(ABC-10-RXN)	ec:2.4.2.-(XANTHOSINEPHOSPHORY-RXN)
ec:-.-.-.-(ABC-10-RXN)	ec:2.4.2.1
ec:-.-.-.-(ABC-10-RXN)	ec:2.4.2.15
ec:-.-.-.-(ABC-10-RXN)	ec:2.4.2.17
ec:-.-.-.-(ABC-10-RXN)	ec:2.4.2.3
ec:-.-.-.-(ABC-10-RXN)	ec:2.4.2.4
ec:-.-.-.-(ABC-10-RXN)	ec:2.7.2.-(PROPKIN-RXN)
ec:-.-.-.-(ABC-10-RXN)	ec:2.7.7.56
ec:-.-.-.-(ABC-10-RXN)	ec:2.7.7.8
ec:-.-.-.-(ABC-10-RXN)	ec:2.9.1.1
ec:-.-.-.-(ABC-10-RXN)	ec:4.1.1.31
ec:-.-.-.-(ABC-10-RXN)	ec:4.1.2.15
ec:-.-.-.-(ABC-10-RXN)	ec:4.1.2.16
ec:-.-.-.-(ABC-10-RXN)	ec:4.1.3.12
ec:-.-.-.-(ABC-10-RXN)	ec:4.1.3.2
ec:-.-.-.-(ABC-10-RXN)	ec:4.1.3.31
ec:-.-.-.-(ABC-10-RXN)	ec:4.1.3.7
ec:-.-.-.-(ABC-10-RXN)	ec:4.1.3.9
ec:-.-.-.-(ABC-10-RXN)	ec:4.2.1.-(CARNDETRU-RXN)
ec:-.-.-.-(ABC-10-RXN)	ec:4.2.1.-(O-SUCCINYLBENZOATE-COA-SYN-RXN)
ec:-.-.-.-(ABC-10-RXN)	ec:4.2.1.1
ec:-.-.-.-(ABC-10-RXN)	ec:4.2.1.10
ec:-.-.-.-(ABC-10-RXN)	ec:4.2.1.11
ec:-.-.-.-(ABC-10-RXN)	ec:4.2.1.12
ec:-.-.-.-(ABC-10-RXN)	ec:4.2.1.14
ec:-.-.-.-(ABC-10-RXN)	ec:4.2.1.2
ec:-.-.-.-(ABC-10-RXN)	ec:4.2.1.24
ec:-.-.-.-(ABC-10-RXN)	ec:4.2.1.3
ec:-.-.-.-(ABC-10-RXN)	ec:4.2.1.32
ec:-.-.-.-(ABC-10-RXN)	ec:4.2.1.46
ec:-.-.-.-(ABC-10-RXN)	ec:4.2.1.52
ec:-.-.-.-(ABC-10-RXN)	ec:4.2.1.6
ec:-.-.-.-(ABC-10-RXN)	ec:4.2.1.60
ec:-.-.-.-(ABC-10-RXN)	ec:4.2.1.66
ec:-.-.-.-(ABC-10-RXN)	ec:4.2.1.70
ec:-.-.-.-(ABC-10-RXN)	ec:4.2.1.75
ec:-.-.-.-(ABC-10-RXN)	ec:4.2.1.79
ec:-.-.-.-(ABC-10-RXN)	ec:4.2.1.80
ec:-.-.-.-(ABC-10-RXN)	ec:4.2.1.89
ec:-.-.-.-(ABC-10-RXN)	ec:4.2.1.9
ec:-.-.-.-(ABC-10-RXN)	ec:4.2.99.9
ec:-.-.-.-(ABC-11-RXN)	ec:-.-.-.-(ABC-27-RXN)
ec:-.-.-.-(ABC-11-RXN)	ec:-.-.-.-(GSDEADENYLATION-RXN)
ec:-.-.-.-(ABC-11-RXN)	ec:-.-.-.-(QUINOLINATE-SYNTHA-RXN)
ec:-.-.-.-(ABC-11-RXN)	ec:-.-.-.-(QUINOLINATE-SYNTHE-MULTI-RXN)
ec:-.-.-.-(ABC-11-RXN)	ec:-.-.-.-(RIBONUCLEOSIDE-TRIP-REDUCT-RXN)
ec:-.-.-.-(ABC-11-RXN)	ec:-.-.-.-(RXN0-1701)
ec:-.-.-.-(ABC-11-RXN)	ec:-.-.-.-(RXN0-2144)
ec:-.-.-.-(ABC-11-RXN)	ec:-.-.-.-(RXN0-2241)
ec:-.-.-.-(ABC-11-RXN)	ec:-.-.-.-(RXN0-723)
ec:-.-.-.-(ABC-11-RXN)	ec:-.-.-.-(RXN0-724)
ec:-.-.-.-(ABC-11-RXN)	ec:-.-.-.-(RXN0-745)
ec:-.-.-.-(ABC-11-RXN)	ec:-.-.-.-(RXN0-746)
ec:-.-.-.-(ABC-11-RXN)	ec:-.-.-.-(RXN0-747)
ec:-.-.-.-(ABC-11-RXN)	ec:-.-.-.-(RXN0-748)
ec:-.-.-.-(ABC-11-RXN)	ec:-.-.-.-(RXN0-884)
ec:-.-.-.-(ABC-11-RXN)	ec:-.-.-.-(TRANS-RXN-114)
ec:-.-.-.-(ABC-11-RXN)	ec:-.-.-.-(TRANS-RXN-145)
ec:-.-.-.-(ABC-11-RXN)	ec:-.-.-.-(TRANS-RXN-32)
ec:-.-.-.-(ABC-11-RXN)	ec:-.-.-.-(URA-PHOSPH-RXN)
ec:-.-.-.-(ABC-11-RXN)	ec:1.-.-.-(R401-RXN)
ec:-.-.-.-(ABC-11-RXN)	ec:1.-.-.-(RXN0-276)
ec:-.-.-.-(ABC-11-RXN)	ec:1.1.-.-(RXN0-280)
ec:-.-.-.-(ABC-11-RXN)	ec:1.10.2.-(CYT-UBIQUINOL-OXID-RXN)
ec:-.-.-.-(ABC-11-RXN)	ec:1.11.1.-(RXN0-267)
ec:-.-.-.-(ABC-11-RXN)	ec:1.11.1.6
ec:-.-.-.-(ABC-11-RXN)	ec:1.11.1.7
ec:-.-.-.-(ABC-11-RXN)	ec:1.14.13.-(MHPHYDROXY-RXN)
ec:-.-.-.-(ABC-11-RXN)	ec:1.14.3.-(2-OCTAPRENYL-6-METHOXYPHENOL-HYDROX-RXN)
ec:-.-.-.-(ABC-11-RXN)	ec:1.16.3.1
ec:-.-.-.-(ABC-11-RXN)	ec:1.17.1.2
ec:-.-.-.-(ABC-11-RXN)	ec:1.17.4.-(RXN0-722)
ec:-.-.-.-(ABC-11-RXN)	ec:1.17.4.1
ec:-.-.-.-(ABC-11-RXN)	ec:1.18.1.-(RXN0-341)
ec:-.-.-.-(ABC-11-RXN)	ec:1.2.1.11
ec:-.-.-.-(ABC-11-RXN)	ec:1.2.1.12
ec:-.-.-.-(ABC-11-RXN)	ec:1.2.1.41
ec:-.-.-.-(ABC-11-RXN)	ec:1.3.3.4
ec:-.-.-.-(ABC-11-RXN)	ec:1.6.4.-(R4-RXN)
ec:-.-.-.-(ABC-11-RXN)	ec:2.3.1.-(PTAALT-RXN)
ec:-.-.-.-(ABC-11-RXN)	ec:2.3.1.8
ec:-.-.-.-(ABC-11-RXN)	ec:2.4.1.1
ec:-.-.-.-(ABC-11-RXN)	ec:2.4.2.-(XANTHOSINEPHOSPHORY-RXN)
ec:-.-.-.-(ABC-11-RXN)	ec:2.4.2.1
ec:-.-.-.-(ABC-11-RXN)	ec:2.4.2.15
ec:-.-.-.-(ABC-11-RXN)	ec:2.4.2.17
ec:-.-.-.-(ABC-11-RXN)	ec:2.4.2.3
ec:-.-.-.-(ABC-11-RXN)	ec:2.4.2.4
ec:-.-.-.-(ABC-11-RXN)	ec:2.7.2.-(PROPKIN-RXN)
ec:-.-.-.-(ABC-11-RXN)	ec:2.7.7.56
ec:-.-.-.-(ABC-11-RXN)	ec:2.7.7.8
ec:-.-.-.-(ABC-11-RXN)	ec:2.9.1.1
ec:-.-.-.-(ABC-11-RXN)	ec:4.1.1.31
ec:-.-.-.-(ABC-11-RXN)	ec:4.1.2.15
ec:-.-.-.-(ABC-11-RXN)	ec:4.1.2.16
ec:-.-.-.-(ABC-11-RXN)	ec:4.1.3.12
ec:-.-.-.-(ABC-11-RXN)	ec:4.1.3.2
ec:-.-.-.-(ABC-11-RXN)	ec:4.1.3.31
ec:-.-.-.-(ABC-11-RXN)	ec:4.1.3.7
ec:-.-.-.-(ABC-11-RXN)	ec:4.1.3.9
ec:-.-.-.-(ABC-11-RXN)	ec:4.2.1.-(CARNDETRU-RXN)
ec:-.-.-.-(ABC-11-RXN)	ec:4.2.1.-(O-SUCCINYLBENZOATE-COA-SYN-RXN)
ec:-.-.-.-(ABC-11-RXN)	ec:4.2.1.1
ec:-.-.-.-(ABC-11-RXN)	ec:4.2.1.10
ec:-.-.-.-(ABC-11-RXN)	ec:4.2.1.11
ec:-.-.-.-(ABC-11-RXN)	ec:4.2.1.12
ec:-.-.-.-(ABC-11-RXN)	ec:4.2.1.14
ec:-.-.-.-(ABC-11-RXN)	ec:4.2.1.2
ec:-.-.-.-(ABC-11-RXN)	ec:4.2.1.24
ec:-.-.-.-(ABC-11-RXN)	ec:4.2.1.3
ec:-.-.-.-(ABC-11-RXN)	ec:4.2.1.32
ec:-.-.-.-(ABC-11-RXN)	ec:4.2.1.46
ec:-.-.-.-(ABC-11-RXN)	ec:4.2.1.52
ec:-.-.-.-(ABC-11-RXN)	ec:4.2.1.6
ec:-.-.-.-(ABC-11-RXN)	ec:4.2.1.60
ec:-.-.-.-(ABC-11-RXN)	ec:4.2.1.66
ec:-.-.-.-(ABC-11-RXN)	ec:4.2.1.70
ec:-.-.-.-(ABC-11-RXN)	ec:4.2.1.75
ec:-.-.-.-(ABC-11-RXN)	ec:4.2.1.79
ec:-.-.-.-(ABC-11-RXN)	ec:4.2.1.80
ec:-.-.-.-(ABC-11-RXN)	ec:4.2.1.89
ec:-.-.-.-(ABC-11-RXN)	ec:4.2.1.9
ec:-.-.-.-(ABC-11-RXN)	ec:4.2.99.9
ec:-.-.-.-(ABC-12-RXN)	ec:-.-.-.-(ABC-27-RXN)
ec:-.-.-.-(ABC-12-RXN)	ec:-.-.-.-(GSDEADENYLATION-RXN)
ec:-.-.-.-(ABC-12-RXN)	ec:-.-.-.-(PABSYNMULTI-RXN)
ec:-.-.-.-(ABC-12-RXN)	ec:-.-.-.-(QUINOLINATE-SYNTHA-RXN)
ec:-.-.-.-(ABC-12-RXN)	ec:-.-.-.-(QUINOLINATE-SYNTHE-MULTI-RXN)
ec:-.-.-.-(ABC-12-RXN)	ec:-.-.-.-(RIBONUCLEOSIDE-TRIP-REDUCT-RXN)
ec:-.-.-.-(ABC-12-RXN)	ec:-.-.-.-(RXN0-1241)
ec:-.-.-.-(ABC-12-RXN)	ec:-.-.-.-(RXN0-2144)
ec:-.-.-.-(ABC-12-RXN)	ec:-.-.-.-(RXN0-723)
ec:-.-.-.-(ABC-12-RXN)	ec:-.-.-.-(RXN0-724)
ec:-.-.-.-(ABC-12-RXN)	ec:-.-.-.-(RXN0-745)
ec:-.-.-.-(ABC-12-RXN)	ec:-.-.-.-(RXN0-746)
ec:-.-.-.-(ABC-12-RXN)	ec:-.-.-.-(RXN0-747)
ec:-.-.-.-(ABC-12-RXN)	ec:-.-.-.-(RXN0-748)
ec:-.-.-.-(ABC-12-RXN)	ec:-.-.-.-(RXN0-884)
ec:-.-.-.-(ABC-12-RXN)	ec:-.-.-.-(TRANS-RXN-114)
ec:-.-.-.-(ABC-12-RXN)	ec:-.-.-.-(TRANS-RXN-145)
ec:-.-.-.-(ABC-12-RXN)	ec:-.-.-.-(TRANS-RXN-32)
ec:-.-.-.-(ABC-12-RXN)	ec:-.-.-.-(URA-PHOSPH-RXN)
ec:-.-.-.-(ABC-12-RXN)	ec:1.-.-.-(R401-RXN)
ec:-.-.-.-(ABC-12-RXN)	ec:1.-.-.-(RXN0-276)
ec:-.-.-.-(ABC-12-RXN)	ec:1.1.-.-(RXN0-280)
ec:-.-.-.-(ABC-12-RXN)	ec:1.10.2.-(CYT-UBIQUINOL-OXID-RXN)
ec:-.-.-.-(ABC-12-RXN)	ec:1.11.1.-(RXN0-267)
ec:-.-.-.-(ABC-12-RXN)	ec:1.11.1.6
ec:-.-.-.-(ABC-12-RXN)	ec:1.11.1.7
ec:-.-.-.-(ABC-12-RXN)	ec:1.14.13.-(MHPHYDROXY-RXN)
ec:-.-.-.-(ABC-12-RXN)	ec:1.14.3.-(2-OCTAPRENYL-6-METHOXYPHENOL-HYDROX-RXN)
ec:-.-.-.-(ABC-12-RXN)	ec:1.16.3.1
ec:-.-.-.-(ABC-12-RXN)	ec:1.17.1.2
ec:-.-.-.-(ABC-12-RXN)	ec:1.17.4.-(RXN0-722)
ec:-.-.-.-(ABC-12-RXN)	ec:1.17.4.1
ec:-.-.-.-(ABC-12-RXN)	ec:1.18.1.-(RXN0-341)
ec:-.-.-.-(ABC-12-RXN)	ec:1.2.1.11
ec:-.-.-.-(ABC-12-RXN)	ec:1.2.1.12
ec:-.-.-.-(ABC-12-RXN)	ec:1.2.1.41
ec:-.-.-.-(ABC-12-RXN)	ec:1.3.3.4
ec:-.-.-.-(ABC-12-RXN)	ec:1.4.1.13
ec:-.-.-.-(ABC-12-RXN)	ec:1.6.4.-(R4-RXN)
ec:-.-.-.-(ABC-12-RXN)	ec:2.3.1.-(PTAALT-RXN)
ec:-.-.-.-(ABC-12-RXN)	ec:2.3.1.8
ec:-.-.-.-(ABC-12-RXN)	ec:2.4.1.1
ec:-.-.-.-(ABC-12-RXN)	ec:2.4.2.-(GLUTAMIDOTRANS-RXN)
ec:-.-.-.-(ABC-12-RXN)	ec:2.4.2.-(XANTHOSINEPHOSPHORY-RXN)
ec:-.-.-.-(ABC-12-RXN)	ec:2.4.2.1
ec:-.-.-.-(ABC-12-RXN)	ec:2.4.2.14
ec:-.-.-.-(ABC-12-RXN)	ec:2.4.2.15
ec:-.-.-.-(ABC-12-RXN)	ec:2.4.2.17
ec:-.-.-.-(ABC-12-RXN)	ec:2.4.2.3
ec:-.-.-.-(ABC-12-RXN)	ec:2.4.2.4
ec:-.-.-.-(ABC-12-RXN)	ec:2.6.1.16
ec:-.-.-.-(ABC-12-RXN)	ec:2.7.2.-(PROPKIN-RXN)
ec:-.-.-.-(ABC-12-RXN)	ec:2.7.7.56
ec:-.-.-.-(ABC-12-RXN)	ec:2.7.7.8
ec:-.-.-.-(ABC-12-RXN)	ec:2.9.1.1
ec:-.-.-.-(ABC-12-RXN)	ec:3.5.1.2
ec:-.-.-.-(ABC-12-RXN)	ec:4.1.1.31
ec:-.-.-.-(ABC-12-RXN)	ec:4.1.2.15
ec:-.-.-.-(ABC-12-RXN)	ec:4.1.2.16
ec:-.-.-.-(ABC-12-RXN)	ec:4.1.3.-(PABASYN-RXN)
ec:-.-.-.-(ABC-12-RXN)	ec:4.1.3.12
ec:-.-.-.-(ABC-12-RXN)	ec:4.1.3.2
ec:-.-.-.-(ABC-12-RXN)	ec:4.1.3.27
ec:-.-.-.-(ABC-12-RXN)	ec:4.1.3.31
ec:-.-.-.-(ABC-12-RXN)	ec:4.1.3.7
ec:-.-.-.-(ABC-12-RXN)	ec:4.1.3.9
ec:-.-.-.-(ABC-12-RXN)	ec:4.2.1.-(CARNDETRU-RXN)
ec:-.-.-.-(ABC-12-RXN)	ec:4.2.1.-(O-SUCCINYLBENZOATE-COA-SYN-RXN)
ec:-.-.-.-(ABC-12-RXN)	ec:4.2.1.1
ec:-.-.-.-(ABC-12-RXN)	ec:4.2.1.10
ec:-.-.-.-(ABC-12-RXN)	ec:4.2.1.11
ec:-.-.-.-(ABC-12-RXN)	ec:4.2.1.12
ec:-.-.-.-(ABC-12-RXN)	ec:4.2.1.14
ec:-.-.-.-(ABC-12-RXN)	ec:4.2.1.2
ec:-.-.-.-(ABC-12-RXN)	ec:4.2.1.24
ec:-.-.-.-(ABC-12-RXN)	ec:4.2.1.3
ec:-.-.-.-(ABC-12-RXN)	ec:4.2.1.32
ec:-.-.-.-(ABC-12-RXN)	ec:4.2.1.46
ec:-.-.-.-(ABC-12-RXN)	ec:4.2.1.52
ec:-.-.-.-(ABC-12-RXN)	ec:4.2.1.6
ec:-.-.-.-(ABC-12-RXN)	ec:4.2.1.60
ec:-.-.-.-(ABC-12-RXN)	ec:4.2.1.66
ec:-.-.-.-(ABC-12-RXN)	ec:4.2.1.70
ec:-.-.-.-(ABC-12-RXN)	ec:4.2.1.75
ec:-.-.-.-(ABC-12-RXN)	ec:4.2.1.79
ec:-.-.-.-(ABC-12-RXN)	ec:4.2.1.80
ec:-.-.-.-(ABC-12-RXN)	ec:4.2.1.89
ec:-.-.-.-(ABC-12-RXN)	ec:4.2.1.9
ec:-.-.-.-(ABC-12-RXN)	ec:4.2.99.9
ec:-.-.-.-(ABC-12-RXN)	ec:6.1.1.18
ec:-.-.-.-(ABC-12-RXN)	ec:6.3.4.2
ec:-.-.-.-(ABC-12-RXN)	ec:6.3.5.1
ec:-.-.-.-(ABC-12-RXN)	ec:6.3.5.2
ec:-.-.-.-(ABC-12-RXN)	ec:6.3.5.3
ec:-.-.-.-(ABC-12-RXN)	ec:6.3.5.4
ec:-.-.-.-(ABC-12-RXN)	ec:6.3.5.5
ec:-.-.-.-(ABC-13-RXN)	ec:-.-.-.-(ABC-27-RXN)
ec:-.-.-.-(ABC-13-RXN)	ec:-.-.-.-(GSDEADENYLATION-RXN)
ec:-.-.-.-(ABC-13-RXN)	ec:-.-.-.-(PABSYNMULTI-RXN)
ec:-.-.-.-(ABC-13-RXN)	ec:-.-.-.-(PROLINE-MULTI)
ec:-.-.-.-(ABC-13-RXN)	ec:-.-.-.-(QUINOLINATE-SYNTHA-RXN)
ec:-.-.-.-(ABC-13-RXN)	ec:-.-.-.-(QUINOLINATE-SYNTHE-MULTI-RXN)
ec:-.-.-.-(ABC-13-RXN)	ec:-.-.-.-(RIBONUCLEOSIDE-TRIP-REDUCT-RXN)
ec:-.-.-.-(ABC-13-RXN)	ec:-.-.-.-(RXN0-1863)
ec:-.-.-.-(ABC-13-RXN)	ec:-.-.-.-(RXN0-2144)
ec:-.-.-.-(ABC-13-RXN)	ec:-.-.-.-(RXN0-723)
ec:-.-.-.-(ABC-13-RXN)	ec:-.-.-.-(RXN0-724)
ec:-.-.-.-(ABC-13-RXN)	ec:-.-.-.-(RXN0-745)
ec:-.-.-.-(ABC-13-RXN)	ec:-.-.-.-(RXN0-746)
ec:-.-.-.-(ABC-13-RXN)	ec:-.-.-.-(RXN0-747)
ec:-.-.-.-(ABC-13-RXN)	ec:-.-.-.-(RXN0-748)
ec:-.-.-.-(ABC-13-RXN)	ec:-.-.-.-(RXN0-884)
ec:-.-.-.-(ABC-13-RXN)	ec:-.-.-.-(TRANS-RXN-114)
ec:-.-.-.-(ABC-13-RXN)	ec:-.-.-.-(TRANS-RXN-122)
ec:-.-.-.-(ABC-13-RXN)	ec:-.-.-.-(TRANS-RXN-145)
ec:-.-.-.-(ABC-13-RXN)	ec:-.-.-.-(TRANS-RXN-162)
ec:-.-.-.-(ABC-13-RXN)	ec:-.-.-.-(TRANS-RXN-261)
ec:-.-.-.-(ABC-13-RXN)	ec:-.-.-.-(TRANS-RXN-32)
ec:-.-.-.-(ABC-13-RXN)	ec:-.-.-.-(URA-PHOSPH-RXN)
ec:-.-.-.-(ABC-13-RXN)	ec:1.-.-.-(R401-RXN)
ec:-.-.-.-(ABC-13-RXN)	ec:1.-.-.-(RXN0-276)
ec:-.-.-.-(ABC-13-RXN)	ec:1.1.-.-(RXN0-280)
ec:-.-.-.-(ABC-13-RXN)	ec:1.10.2.-(CYT-UBIQUINOL-OXID-RXN)
ec:-.-.-.-(ABC-13-RXN)	ec:1.11.1.-(RXN0-267)
ec:-.-.-.-(ABC-13-RXN)	ec:1.11.1.6
ec:-.-.-.-(ABC-13-RXN)	ec:1.11.1.7
ec:-.-.-.-(ABC-13-RXN)	ec:1.14.13.-(MHPHYDROXY-RXN)
ec:-.-.-.-(ABC-13-RXN)	ec:1.14.3.-(2-OCTAPRENYL-6-METHOXYPHENOL-HYDROX-RXN)
ec:-.-.-.-(ABC-13-RXN)	ec:1.16.3.1
ec:-.-.-.-(ABC-13-RXN)	ec:1.17.1.2
ec:-.-.-.-(ABC-13-RXN)	ec:1.17.4.-(RXN0-722)
ec:-.-.-.-(ABC-13-RXN)	ec:1.17.4.1
ec:-.-.-.-(ABC-13-RXN)	ec:1.18.1.-(RXN0-341)
ec:-.-.-.-(ABC-13-RXN)	ec:1.2.1.11
ec:-.-.-.-(ABC-13-RXN)	ec:1.2.1.12
ec:-.-.-.-(ABC-13-RXN)	ec:1.2.1.41
ec:-.-.-.-(ABC-13-RXN)	ec:1.3.3.4
ec:-.-.-.-(ABC-13-RXN)	ec:1.4.1.13
ec:-.-.-.-(ABC-13-RXN)	ec:1.4.1.4
ec:-.-.-.-(ABC-13-RXN)	ec:1.5.1.12
ec:-.-.-.-(ABC-13-RXN)	ec:1.6.4.-(R4-RXN)
ec:-.-.-.-(ABC-13-RXN)	ec:2.3.1.-(PTAALT-RXN)
ec:-.-.-.-(ABC-13-RXN)	ec:2.3.1.1
ec:-.-.-.-(ABC-13-RXN)	ec:2.3.1.8
ec:-.-.-.-(ABC-13-RXN)	ec:2.4.1.1
ec:-.-.-.-(ABC-13-RXN)	ec:2.4.2.-(XANTHOSINEPHOSPHORY-RXN)
ec:-.-.-.-(ABC-13-RXN)	ec:2.4.2.1
ec:-.-.-.-(ABC-13-RXN)	ec:2.4.2.15
ec:-.-.-.-(ABC-13-RXN)	ec:2.4.2.17
ec:-.-.-.-(ABC-13-RXN)	ec:2.4.2.3
ec:-.-.-.-(ABC-13-RXN)	ec:2.4.2.4
ec:-.-.-.-(ABC-13-RXN)	ec:2.6.-.-(PSERTRANSAMPYR-RXN)
ec:-.-.-.-(ABC-13-RXN)	ec:2.6.1.-(RFFTRANS-RXN)
ec:-.-.-.-(ABC-13-RXN)	ec:2.6.1.-(SUCCORNTRANSAM-RXN)
ec:-.-.-.-(ABC-13-RXN)	ec:2.6.1.1
ec:-.-.-.-(ABC-13-RXN)	ec:2.6.1.11
ec:-.-.-.-(ABC-13-RXN)	ec:2.6.1.17
ec:-.-.-.-(ABC-13-RXN)	ec:2.6.1.19
ec:-.-.-.-(ABC-13-RXN)	ec:2.6.1.2
ec:-.-.-.-(ABC-13-RXN)	ec:2.6.1.29
ec:-.-.-.-(ABC-13-RXN)	ec:2.6.1.38
ec:-.-.-.-(ABC-13-RXN)	ec:2.6.1.42
ec:-.-.-.-(ABC-13-RXN)	ec:2.6.1.52
ec:-.-.-.-(ABC-13-RXN)	ec:2.6.1.57
ec:-.-.-.-(ABC-13-RXN)	ec:2.6.1.9
ec:-.-.-.-(ABC-13-RXN)	ec:2.7.2.-(PROPKIN-RXN)
ec:-.-.-.-(ABC-13-RXN)	ec:2.7.2.11
ec:-.-.-.-(ABC-13-RXN)	ec:2.7.7.56
ec:-.-.-.-(ABC-13-RXN)	ec:2.7.7.8
ec:-.-.-.-(ABC-13-RXN)	ec:2.9.1.1
ec:-.-.-.-(ABC-13-RXN)	ec:3.5.1.-(SUCCGLUDESUCC-RXN)
ec:-.-.-.-(ABC-13-RXN)	ec:3.5.1.2
ec:-.-.-.-(ABC-13-RXN)	ec:4.1.1.15
ec:-.-.-.-(ABC-13-RXN)	ec:4.1.1.31
ec:-.-.-.-(ABC-13-RXN)	ec:4.1.2.15
ec:-.-.-.-(ABC-13-RXN)	ec:4.1.2.16
ec:-.-.-.-(ABC-13-RXN)	ec:4.1.3.-(PABASYN-RXN)
ec:-.-.-.-(ABC-13-RXN)	ec:4.1.3.12
ec:-.-.-.-(ABC-13-RXN)	ec:4.1.3.2
ec:-.-.-.-(ABC-13-RXN)	ec:4.1.3.27
ec:-.-.-.-(ABC-13-RXN)	ec:4.1.3.31
ec:-.-.-.-(ABC-13-RXN)	ec:4.1.3.7
ec:-.-.-.-(ABC-13-RXN)	ec:4.1.3.9
ec:-.-.-.-(ABC-13-RXN)	ec:4.2.1.-(CARNDETRU-RXN)
ec:-.-.-.-(ABC-13-RXN)	ec:4.2.1.-(O-SUCCINYLBENZOATE-COA-SYN-RXN)
ec:-.-.-.-(ABC-13-RXN)	ec:4.2.1.1
ec:-.-.-.-(ABC-13-RXN)	ec:4.2.1.10
ec:-.-.-.-(ABC-13-RXN)	ec:4.2.1.11
ec:-.-.-.-(ABC-13-RXN)	ec:4.2.1.12
ec:-.-.-.-(ABC-13-RXN)	ec:4.2.1.14
ec:-.-.-.-(ABC-13-RXN)	ec:4.2.1.2
ec:-.-.-.-(ABC-13-RXN)	ec:4.2.1.24
ec:-.-.-.-(ABC-13-RXN)	ec:4.2.1.3
ec:-.-.-.-(ABC-13-RXN)	ec:4.2.1.32
ec:-.-.-.-(ABC-13-RXN)	ec:4.2.1.46
ec:-.-.-.-(ABC-13-RXN)	ec:4.2.1.52
ec:-.-.-.-(ABC-13-RXN)	ec:4.2.1.6
ec:-.-.-.-(ABC-13-RXN)	ec:4.2.1.60
ec:-.-.-.-(ABC-13-RXN)	ec:4.2.1.66
ec:-.-.-.-(ABC-13-RXN)	ec:4.2.1.70
ec:-.-.-.-(ABC-13-RXN)	ec:4.2.1.75
ec:-.-.-.-(ABC-13-RXN)	ec:4.2.1.79
ec:-.-.-.-(ABC-13-RXN)	ec:4.2.1.80
ec:-.-.-.-(ABC-13-RXN)	ec:4.2.1.89
ec:-.-.-.-(ABC-13-RXN)	ec:4.2.1.9
ec:-.-.-.-(ABC-13-RXN)	ec:4.2.99.9
ec:-.-.-.-(ABC-13-RXN)	ec:5.1.1.3
ec:-.-.-.-(ABC-13-RXN)	ec:6.1.1.17
ec:-.-.-.-(ABC-13-RXN)	ec:6.3.1.2
ec:-.-.-.-(ABC-13-RXN)	ec:6.3.2.12
ec:-.-.-.-(ABC-13-RXN)	ec:6.3.2.17
ec:-.-.-.-(ABC-13-RXN)	ec:6.3.2.2
ec:-.-.-.-(ABC-13-RXN)	ec:6.3.5.1
ec:-.-.-.-(ABC-13-RXN)	ec:6.3.5.2
ec:-.-.-.-(ABC-13-RXN)	ec:6.3.5.4
ec:-.-.-.-(ABC-13-RXN)	ec:6.3.5.5
ec:-.-.-.-(ABC-14-RXN)	ec:-.-.-.-(ABC-27-RXN)
ec:-.-.-.-(ABC-14-RXN)	ec:-.-.-.-(GSDEADENYLATION-RXN)
ec:-.-.-.-(ABC-14-RXN)	ec:-.-.-.-(QUINOLINATE-SYNTHA-RXN)
ec:-.-.-.-(ABC-14-RXN)	ec:-.-.-.-(QUINOLINATE-SYNTHE-MULTI-RXN)
ec:-.-.-.-(ABC-14-RXN)	ec:-.-.-.-(RIBONUCLEOSIDE-TRIP-REDUCT-RXN)
ec:-.-.-.-(ABC-14-RXN)	ec:-.-.-.-(RXN0-2144)
ec:-.-.-.-(ABC-14-RXN)	ec:-.-.-.-(RXN0-723)
ec:-.-.-.-(ABC-14-RXN)	ec:-.-.-.-(RXN0-724)
ec:-.-.-.-(ABC-14-RXN)	ec:-.-.-.-(RXN0-745)
ec:-.-.-.-(ABC-14-RXN)	ec:-.-.-.-(RXN0-746)
ec:-.-.-.-(ABC-14-RXN)	ec:-.-.-.-(RXN0-747)
ec:-.-.-.-(ABC-14-RXN)	ec:-.-.-.-(RXN0-748)
ec:-.-.-.-(ABC-14-RXN)	ec:-.-.-.-(RXN0-884)
ec:-.-.-.-(ABC-14-RXN)	ec:-.-.-.-(TRANS-RXN-114)
ec:-.-.-.-(ABC-14-RXN)	ec:-.-.-.-(TRANS-RXN-145)
ec:-.-.-.-(ABC-14-RXN)	ec:-.-.-.-(TRANS-RXN-32)
ec:-.-.-.-(ABC-14-RXN)	ec:-.-.-.-(URA-PHOSPH-RXN)
ec:-.-.-.-(ABC-14-RXN)	ec:1.-.-.-(R401-RXN)
ec:-.-.-.-(ABC-14-RXN)	ec:1.-.-.-(RXN0-276)
ec:-.-.-.-(ABC-14-RXN)	ec:1.1.-.-(RXN0-280)
ec:-.-.-.-(ABC-14-RXN)	ec:1.10.2.-(CYT-UBIQUINOL-OXID-RXN)
ec:-.-.-.-(ABC-14-RXN)	ec:1.11.1.-(RXN0-267)
ec:-.-.-.-(ABC-14-RXN)	ec:1.11.1.6
ec:-.-.-.-(ABC-14-RXN)	ec:1.11.1.7
ec:-.-.-.-(ABC-14-RXN)	ec:1.14.13.-(MHPHYDROXY-RXN)
ec:-.-.-.-(ABC-14-RXN)	ec:1.14.3.-(2-OCTAPRENYL-6-METHOXYPHENOL-HYDROX-RXN)
ec:-.-.-.-(ABC-14-RXN)	ec:1.16.3.1
ec:-.-.-.-(ABC-14-RXN)	ec:1.17.1.2
ec:-.-.-.-(ABC-14-RXN)	ec:1.17.4.-(RXN0-722)
ec:-.-.-.-(ABC-14-RXN)	ec:1.17.4.1
ec:-.-.-.-(ABC-14-RXN)	ec:1.18.1.-(RXN0-341)
ec:-.-.-.-(ABC-14-RXN)	ec:1.2.1.11
ec:-.-.-.-(ABC-14-RXN)	ec:1.2.1.12
ec:-.-.-.-(ABC-14-RXN)	ec:1.2.1.41
ec:-.-.-.-(ABC-14-RXN)	ec:1.3.3.4
ec:-.-.-.-(ABC-14-RXN)	ec:1.6.4.-(R4-RXN)
ec:-.-.-.-(ABC-14-RXN)	ec:2.3.1.-(PTAALT-RXN)
ec:-.-.-.-(ABC-14-RXN)	ec:2.3.1.8
ec:-.-.-.-(ABC-14-RXN)	ec:2.4.1.1
ec:-.-.-.-(ABC-14-RXN)	ec:2.4.2.-(XANTHOSINEPHOSPHORY-RXN)
ec:-.-.-.-(ABC-14-RXN)	ec:2.4.2.1
ec:-.-.-.-(ABC-14-RXN)	ec:2.4.2.15
ec:-.-.-.-(ABC-14-RXN)	ec:2.4.2.17
ec:-.-.-.-(ABC-14-RXN)	ec:2.4.2.3
ec:-.-.-.-(ABC-14-RXN)	ec:2.4.2.4
ec:-.-.-.-(ABC-14-RXN)	ec:2.6.1.38
ec:-.-.-.-(ABC-14-RXN)	ec:2.7.2.-(PROPKIN-RXN)
ec:-.-.-.-(ABC-14-RXN)	ec:2.7.7.56
ec:-.-.-.-(ABC-14-RXN)	ec:2.7.7.8
ec:-.-.-.-(ABC-14-RXN)	ec:2.9.1.1
ec:-.-.-.-(ABC-14-RXN)	ec:4.1.1.31
ec:-.-.-.-(ABC-14-RXN)	ec:4.1.2.15
ec:-.-.-.-(ABC-14-RXN)	ec:4.1.2.16
ec:-.-.-.-(ABC-14-RXN)	ec:4.1.3.12
ec:-.-.-.-(ABC-14-RXN)	ec:4.1.3.2
ec:-.-.-.-(ABC-14-RXN)	ec:4.1.3.31
ec:-.-.-.-(ABC-14-RXN)	ec:4.1.3.7
ec:-.-.-.-(ABC-14-RXN)	ec:4.1.3.9
ec:-.-.-.-(ABC-14-RXN)	ec:4.2.1.-(CARNDETRU-RXN)
ec:-.-.-.-(ABC-14-RXN)	ec:4.2.1.-(O-SUCCINYLBENZOATE-COA-SYN-RXN)
ec:-.-.-.-(ABC-14-RXN)	ec:4.2.1.1
ec:-.-.-.-(ABC-14-RXN)	ec:4.2.1.10
ec:-.-.-.-(ABC-14-RXN)	ec:4.2.1.11
ec:-.-.-.-(ABC-14-RXN)	ec:4.2.1.12
ec:-.-.-.-(ABC-14-RXN)	ec:4.2.1.14
ec:-.-.-.-(ABC-14-RXN)	ec:4.2.1.2
ec:-.-.-.-(ABC-14-RXN)	ec:4.2.1.24
ec:-.-.-.-(ABC-14-RXN)	ec:4.2.1.3
ec:-.-.-.-(ABC-14-RXN)	ec:4.2.1.32
ec:-.-.-.-(ABC-14-RXN)	ec:4.2.1.46
ec:-.-.-.-(ABC-14-RXN)	ec:4.2.1.52
ec:-.-.-.-(ABC-14-RXN)	ec:4.2.1.6
ec:-.-.-.-(ABC-14-RXN)	ec:4.2.1.60
ec:-.-.-.-(ABC-14-RXN)	ec:4.2.1.66
ec:-.-.-.-(ABC-14-RXN)	ec:4.2.1.70
ec:-.-.-.-(ABC-14-RXN)	ec:4.2.1.75
ec:-.-.-.-(ABC-14-RXN)	ec:4.2.1.79
ec:-.-.-.-(ABC-14-RXN)	ec:4.2.1.80
ec:-.-.-.-(ABC-14-RXN)	ec:4.2.1.89
ec:-.-.-.-(ABC-14-RXN)	ec:4.2.1.9
ec:-.-.-.-(ABC-14-RXN)	ec:4.2.99.9
ec:-.-.-.-(ABC-14-RXN)	ec:6.1.1.21
ec:-.-.-.-(ABC-15-RXN)	ec:-.-.-.-(ABC-27-RXN)
ec:-.-.-.-(ABC-15-RXN)	ec:-.-.-.-(GSDEADENYLATION-RXN)
ec:-.-.-.-(ABC-15-RXN)	ec:-.-.-.-(QUINOLINATE-SYNTHA-RXN)
ec:-.-.-.-(ABC-15-RXN)	ec:-.-.-.-(QUINOLINATE-SYNTHE-MULTI-RXN)
ec:-.-.-.-(ABC-15-RXN)	ec:-.-.-.-(RIBONUCLEOSIDE-TRIP-REDUCT-RXN)
ec:-.-.-.-(ABC-15-RXN)	ec:-.-.-.-(RXN0-2144)
ec:-.-.-.-(ABC-15-RXN)	ec:-.-.-.-(RXN0-723)
ec:-.-.-.-(ABC-15-RXN)	ec:-.-.-.-(RXN0-724)
ec:-.-.-.-(ABC-15-RXN)	ec:-.-.-.-(RXN0-745)
ec:-.-.-.-(ABC-15-RXN)	ec:-.-.-.-(RXN0-746)
ec:-.-.-.-(ABC-15-RXN)	ec:-.-.-.-(RXN0-747)
ec:-.-.-.-(ABC-15-RXN)	ec:-.-.-.-(RXN0-748)
ec:-.-.-.-(ABC-15-RXN)	ec:-.-.-.-(RXN0-884)
ec:-.-.-.-(ABC-15-RXN)	ec:-.-.-.-(TRANS-RXN-114)
ec:-.-.-.-(ABC-15-RXN)	ec:-.-.-.-(TRANS-RXN-126)
ec:-.-.-.-(ABC-15-RXN)	ec:-.-.-.-(TRANS-RXN-145)
ec:-.-.-.-(ABC-15-RXN)	ec:-.-.-.-(TRANS-RXN-32)
ec:-.-.-.-(ABC-15-RXN)	ec:-.-.-.-(URA-PHOSPH-RXN)
ec:-.-.-.-(ABC-15-RXN)	ec:1.-.-.-(R401-RXN)
ec:-.-.-.-(ABC-15-RXN)	ec:1.-.-.-(RXN0-276)
ec:-.-.-.-(ABC-15-RXN)	ec:1.1.-.-(RXN0-280)
ec:-.-.-.-(ABC-15-RXN)	ec:1.10.2.-(CYT-UBIQUINOL-OXID-RXN)
ec:-.-.-.-(ABC-15-RXN)	ec:1.11.1.-(RXN0-267)
ec:-.-.-.-(ABC-15-RXN)	ec:1.11.1.6
ec:-.-.-.-(ABC-15-RXN)	ec:1.11.1.7
ec:-.-.-.-(ABC-15-RXN)	ec:1.14.13.-(MHPHYDROXY-RXN)
ec:-.-.-.-(ABC-15-RXN)	ec:1.14.3.-(2-OCTAPRENYL-6-METHOXYPHENOL-HYDROX-RXN)
ec:-.-.-.-(ABC-15-RXN)	ec:1.16.3.1
ec:-.-.-.-(ABC-15-RXN)	ec:1.17.1.2
ec:-.-.-.-(ABC-15-RXN)	ec:1.17.4.-(RXN0-722)
ec:-.-.-.-(ABC-15-RXN)	ec:1.17.4.1
ec:-.-.-.-(ABC-15-RXN)	ec:1.18.1.-(RXN0-341)
ec:-.-.-.-(ABC-15-RXN)	ec:1.2.1.11
ec:-.-.-.-(ABC-15-RXN)	ec:1.2.1.12
ec:-.-.-.-(ABC-15-RXN)	ec:1.2.1.41
ec:-.-.-.-(ABC-15-RXN)	ec:1.3.3.4
ec:-.-.-.-(ABC-15-RXN)	ec:1.6.4.-(R4-RXN)
ec:-.-.-.-(ABC-15-RXN)	ec:2.3.1.-(PTAALT-RXN)
ec:-.-.-.-(ABC-15-RXN)	ec:2.3.1.8
ec:-.-.-.-(ABC-15-RXN)	ec:2.4.1.1
ec:-.-.-.-(ABC-15-RXN)	ec:2.4.2.-(XANTHOSINEPHOSPHORY-RXN)
ec:-.-.-.-(ABC-15-RXN)	ec:2.4.2.1
ec:-.-.-.-(ABC-15-RXN)	ec:2.4.2.15
ec:-.-.-.-(ABC-15-RXN)	ec:2.4.2.17
ec:-.-.-.-(ABC-15-RXN)	ec:2.4.2.3
ec:-.-.-.-(ABC-15-RXN)	ec:2.4.2.4
ec:-.-.-.-(ABC-15-RXN)	ec:2.6.1.42
ec:-.-.-.-(ABC-15-RXN)	ec:2.7.2.-(PROPKIN-RXN)
ec:-.-.-.-(ABC-15-RXN)	ec:2.7.7.56
ec:-.-.-.-(ABC-15-RXN)	ec:2.7.7.8
ec:-.-.-.-(ABC-15-RXN)	ec:2.9.1.1
ec:-.-.-.-(ABC-15-RXN)	ec:4.1.1.31
ec:-.-.-.-(ABC-15-RXN)	ec:4.1.2.15
ec:-.-.-.-(ABC-15-RXN)	ec:4.1.2.16
ec:-.-.-.-(ABC-15-RXN)	ec:4.1.3.12
ec:-.-.-.-(ABC-15-RXN)	ec:4.1.3.2
ec:-.-.-.-(ABC-15-RXN)	ec:4.1.3.31
ec:-.-.-.-(ABC-15-RXN)	ec:4.1.3.7
ec:-.-.-.-(ABC-15-RXN)	ec:4.1.3.9
ec:-.-.-.-(ABC-15-RXN)	ec:4.2.1.-(CARNDETRU-RXN)
ec:-.-.-.-(ABC-15-RXN)	ec:4.2.1.-(O-SUCCINYLBENZOATE-COA-SYN-RXN)
ec:-.-.-.-(ABC-15-RXN)	ec:4.2.1.1
ec:-.-.-.-(ABC-15-RXN)	ec:4.2.1.10
ec:-.-.-.-(ABC-15-RXN)	ec:4.2.1.11
ec:-.-.-.-(ABC-15-RXN)	ec:4.2.1.12
ec:-.-.-.-(ABC-15-RXN)	ec:4.2.1.14
ec:-.-.-.-(ABC-15-RXN)	ec:4.2.1.2
ec:-.-.-.-(ABC-15-RXN)	ec:4.2.1.24
ec:-.-.-.-(ABC-15-RXN)	ec:4.2.1.3
ec:-.-.-.-(ABC-15-RXN)	ec:4.2.1.32
ec:-.-.-.-(ABC-15-RXN)	ec:4.2.1.46
ec:-.-.-.-(ABC-15-RXN)	ec:4.2.1.52
ec:-.-.-.-(ABC-15-RXN)	ec:4.2.1.6
ec:-.-.-.-(ABC-15-RXN)	ec:4.2.1.60
ec:-.-.-.-(ABC-15-RXN)	ec:4.2.1.66
ec:-.-.-.-(ABC-15-RXN)	ec:4.2.1.70
ec:-.-.-.-(ABC-15-RXN)	ec:4.2.1.75
ec:-.-.-.-(ABC-15-RXN)	ec:4.2.1.79
ec:-.-.-.-(ABC-15-RXN)	ec:4.2.1.80
ec:-.-.-.-(ABC-15-RXN)	ec:4.2.1.89
ec:-.-.-.-(ABC-15-RXN)	ec:4.2.1.9
ec:-.-.-.-(ABC-15-RXN)	ec:4.2.99.9
ec:-.-.-.-(ABC-15-RXN)	ec:6.1.1.5
ec:-.-.-.-(ABC-16-RXN)	ec:-.-.-.-(ABC-27-RXN)
ec:-.-.-.-(ABC-16-RXN)	ec:-.-.-.-(GSDEADENYLATION-RXN)
ec:-.-.-.-(ABC-16-RXN)	ec:-.-.-.-(MALTDEG-RXN)
ec:-.-.-.-(ABC-16-RXN)	ec:-.-.-.-(QUINOLINATE-SYNTHA-RXN)
ec:-.-.-.-(ABC-16-RXN)	ec:-.-.-.-(QUINOLINATE-SYNTHE-MULTI-RXN)
ec:-.-.-.-(ABC-16-RXN)	ec:-.-.-.-(RIBONUCLEOSIDE-TRIP-REDUCT-RXN)
ec:-.-.-.-(ABC-16-RXN)	ec:-.-.-.-(RXN0-1741)
ec:-.-.-.-(ABC-16-RXN)	ec:-.-.-.-(RXN0-2144)
ec:-.-.-.-(ABC-16-RXN)	ec:-.-.-.-(RXN0-2543)
ec:-.-.-.-(ABC-16-RXN)	ec:-.-.-.-(RXN0-723)
ec:-.-.-.-(ABC-16-RXN)	ec:-.-.-.-(RXN0-724)
ec:-.-.-.-(ABC-16-RXN)	ec:-.-.-.-(RXN0-745)
ec:-.-.-.-(ABC-16-RXN)	ec:-.-.-.-(RXN0-746)
ec:-.-.-.-(ABC-16-RXN)	ec:-.-.-.-(RXN0-747)
ec:-.-.-.-(ABC-16-RXN)	ec:-.-.-.-(RXN0-748)
ec:-.-.-.-(ABC-16-RXN)	ec:-.-.-.-(RXN0-884)
ec:-.-.-.-(ABC-16-RXN)	ec:-.-.-.-(TRANS-RXN-114)
ec:-.-.-.-(ABC-16-RXN)	ec:-.-.-.-(TRANS-RXN-145)
ec:-.-.-.-(ABC-16-RXN)	ec:-.-.-.-(TRANS-RXN-32)
ec:-.-.-.-(ABC-16-RXN)	ec:-.-.-.-(URA-PHOSPH-RXN)
ec:-.-.-.-(ABC-16-RXN)	ec:1.-.-.-(R401-RXN)
ec:-.-.-.-(ABC-16-RXN)	ec:1.-.-.-(RXN0-276)
ec:-.-.-.-(ABC-16-RXN)	ec:1.1.-.-(RXN0-280)
ec:-.-.-.-(ABC-16-RXN)	ec:1.10.2.-(CYT-UBIQUINOL-OXID-RXN)
ec:-.-.-.-(ABC-16-RXN)	ec:1.11.1.-(RXN0-267)
ec:-.-.-.-(ABC-16-RXN)	ec:1.11.1.6
ec:-.-.-.-(ABC-16-RXN)	ec:1.11.1.7
ec:-.-.-.-(ABC-16-RXN)	ec:1.14.13.-(MHPHYDROXY-RXN)
ec:-.-.-.-(ABC-16-RXN)	ec:1.14.3.-(2-OCTAPRENYL-6-METHOXYPHENOL-HYDROX-RXN)
ec:-.-.-.-(ABC-16-RXN)	ec:1.16.3.1
ec:-.-.-.-(ABC-16-RXN)	ec:1.17.1.2
ec:-.-.-.-(ABC-16-RXN)	ec:1.17.4.-(RXN0-722)
ec:-.-.-.-(ABC-16-RXN)	ec:1.17.4.1
ec:-.-.-.-(ABC-16-RXN)	ec:1.18.1.-(RXN0-341)
ec:-.-.-.-(ABC-16-RXN)	ec:1.2.1.11
ec:-.-.-.-(ABC-16-RXN)	ec:1.2.1.12
ec:-.-.-.-(ABC-16-RXN)	ec:1.2.1.41
ec:-.-.-.-(ABC-16-RXN)	ec:1.3.3.4
ec:-.-.-.-(ABC-16-RXN)	ec:1.6.4.-(R4-RXN)
ec:-.-.-.-(ABC-16-RXN)	ec:2.3.1.-(MALTACETYLTRAN-RXN)
ec:-.-.-.-(ABC-16-RXN)	ec:2.3.1.-(PTAALT-RXN)
ec:-.-.-.-(ABC-16-RXN)	ec:2.3.1.8
ec:-.-.-.-(ABC-16-RXN)	ec:2.4.1.1
ec:-.-.-.-(ABC-16-RXN)	ec:2.4.1.25
ec:-.-.-.-(ABC-16-RXN)	ec:2.4.2.-(XANTHOSINEPHOSPHORY-RXN)
ec:-.-.-.-(ABC-16-RXN)	ec:2.4.2.1
ec:-.-.-.-(ABC-16-RXN)	ec:2.4.2.15
ec:-.-.-.-(ABC-16-RXN)	ec:2.4.2.17
ec:-.-.-.-(ABC-16-RXN)	ec:2.4.2.3
ec:-.-.-.-(ABC-16-RXN)	ec:2.4.2.4
ec:-.-.-.-(ABC-16-RXN)	ec:2.7.2.-(PROPKIN-RXN)
ec:-.-.-.-(ABC-16-RXN)	ec:2.7.7.56
ec:-.-.-.-(ABC-16-RXN)	ec:2.7.7.8
ec:-.-.-.-(ABC-16-RXN)	ec:2.9.1.1
ec:-.-.-.-(ABC-16-RXN)	ec:4.1.1.31
ec:-.-.-.-(ABC-16-RXN)	ec:4.1.2.15
ec:-.-.-.-(ABC-16-RXN)	ec:4.1.2.16
ec:-.-.-.-(ABC-16-RXN)	ec:4.1.3.12
ec:-.-.-.-(ABC-16-RXN)	ec:4.1.3.2
ec:-.-.-.-(ABC-16-RXN)	ec:4.1.3.31
ec:-.-.-.-(ABC-16-RXN)	ec:4.1.3.7
ec:-.-.-.-(ABC-16-RXN)	ec:4.1.3.9
ec:-.-.-.-(ABC-16-RXN)	ec:4.2.1.-(CARNDETRU-RXN)
ec:-.-.-.-(ABC-16-RXN)	ec:4.2.1.-(O-SUCCINYLBENZOATE-COA-SYN-RXN)
ec:-.-.-.-(ABC-16-RXN)	ec:4.2.1.1
ec:-.-.-.-(ABC-16-RXN)	ec:4.2.1.10
ec:-.-.-.-(ABC-16-RXN)	ec:4.2.1.11
ec:-.-.-.-(ABC-16-RXN)	ec:4.2.1.12
ec:-.-.-.-(ABC-16-RXN)	ec:4.2.1.14
ec:-.-.-.-(ABC-16-RXN)	ec:4.2.1.2
ec:-.-.-.-(ABC-16-RXN)	ec:4.2.1.24
ec:-.-.-.-(ABC-16-RXN)	ec:4.2.1.3
ec:-.-.-.-(ABC-16-RXN)	ec:4.2.1.32
ec:-.-.-.-(ABC-16-RXN)	ec:4.2.1.46
ec:-.-.-.-(ABC-16-RXN)	ec:4.2.1.52
ec:-.-.-.-(ABC-16-RXN)	ec:4.2.1.6
ec:-.-.-.-(ABC-16-RXN)	ec:4.2.1.60
ec:-.-.-.-(ABC-16-RXN)	ec:4.2.1.66
ec:-.-.-.-(ABC-16-RXN)	ec:4.2.1.70
ec:-.-.-.-(ABC-16-RXN)	ec:4.2.1.75
ec:-.-.-.-(ABC-16-RXN)	ec:4.2.1.79
ec:-.-.-.-(ABC-16-RXN)	ec:4.2.1.80
ec:-.-.-.-(ABC-16-RXN)	ec:4.2.1.89
ec:-.-.-.-(ABC-16-RXN)	ec:4.2.1.9
ec:-.-.-.-(ABC-16-RXN)	ec:4.2.99.9
ec:-.-.-.-(ABC-18-RXN)	ec:-.-.-.-(ABC-27-RXN)
ec:-.-.-.-(ABC-18-RXN)	ec:-.-.-.-(GSDEADENYLATION-RXN)
ec:-.-.-.-(ABC-18-RXN)	ec:-.-.-.-(QUINOLINATE-SYNTHA-RXN)
ec:-.-.-.-(ABC-18-RXN)	ec:-.-.-.-(QUINOLINATE-SYNTHE-MULTI-RXN)
ec:-.-.-.-(ABC-18-RXN)	ec:-.-.-.-(RIBONUCLEOSIDE-TRIP-REDUCT-RXN)
ec:-.-.-.-(ABC-18-RXN)	ec:-.-.-.-(RXN0-2144)
ec:-.-.-.-(ABC-18-RXN)	ec:-.-.-.-(RXN0-723)
ec:-.-.-.-(ABC-18-RXN)	ec:-.-.-.-(RXN0-724)
ec:-.-.-.-(ABC-18-RXN)	ec:-.-.-.-(RXN0-745)
ec:-.-.-.-(ABC-18-RXN)	ec:-.-.-.-(RXN0-746)
ec:-.-.-.-(ABC-18-RXN)	ec:-.-.-.-(RXN0-747)
ec:-.-.-.-(ABC-18-RXN)	ec:-.-.-.-(RXN0-748)
ec:-.-.-.-(ABC-18-RXN)	ec:-.-.-.-(RXN0-884)
ec:-.-.-.-(ABC-18-RXN)	ec:-.-.-.-(TRANS-RXN-114)
ec:-.-.-.-(ABC-18-RXN)	ec:-.-.-.-(TRANS-RXN-145)
ec:-.-.-.-(ABC-18-RXN)	ec:-.-.-.-(TRANS-RXN-21)
ec:-.-.-.-(ABC-18-RXN)	ec:-.-.-.-(TRANS-RXN-32)
ec:-.-.-.-(ABC-18-RXN)	ec:-.-.-.-(URA-PHOSPH-RXN)
ec:-.-.-.-(ABC-18-RXN)	ec:1.-.-.-(R401-RXN)
ec:-.-.-.-(ABC-18-RXN)	ec:1.-.-.-(RXN0-276)
ec:-.-.-.-(ABC-18-RXN)	ec:1.1.-.-(RXN0-280)
ec:-.-.-.-(ABC-18-RXN)	ec:1.1.1.48
ec:-.-.-.-(ABC-18-RXN)	ec:1.10.2.-(CYT-UBIQUINOL-OXID-RXN)
ec:-.-.-.-(ABC-18-RXN)	ec:1.11.1.-(RXN0-267)
ec:-.-.-.-(ABC-18-RXN)	ec:1.11.1.6
ec:-.-.-.-(ABC-18-RXN)	ec:1.11.1.7
ec:-.-.-.-(ABC-18-RXN)	ec:1.14.13.-(MHPHYDROXY-RXN)
ec:-.-.-.-(ABC-18-RXN)	ec:1.14.3.-(2-OCTAPRENYL-6-METHOXYPHENOL-HYDROX-RXN)
ec:-.-.-.-(ABC-18-RXN)	ec:1.16.3.1
ec:-.-.-.-(ABC-18-RXN)	ec:1.17.1.2
ec:-.-.-.-(ABC-18-RXN)	ec:1.17.4.-(RXN0-722)
ec:-.-.-.-(ABC-18-RXN)	ec:1.17.4.1
ec:-.-.-.-(ABC-18-RXN)	ec:1.18.1.-(RXN0-341)
ec:-.-.-.-(ABC-18-RXN)	ec:1.2.1.11
ec:-.-.-.-(ABC-18-RXN)	ec:1.2.1.12
ec:-.-.-.-(ABC-18-RXN)	ec:1.2.1.41
ec:-.-.-.-(ABC-18-RXN)	ec:1.3.3.4
ec:-.-.-.-(ABC-18-RXN)	ec:1.6.4.-(R4-RXN)
ec:-.-.-.-(ABC-18-RXN)	ec:2.3.1.-(PTAALT-RXN)
ec:-.-.-.-(ABC-18-RXN)	ec:2.3.1.8
ec:-.-.-.-(ABC-18-RXN)	ec:2.4.1.1
ec:-.-.-.-(ABC-18-RXN)	ec:2.4.2.-(XANTHOSINEPHOSPHORY-RXN)
ec:-.-.-.-(ABC-18-RXN)	ec:2.4.2.1
ec:-.-.-.-(ABC-18-RXN)	ec:2.4.2.15
ec:-.-.-.-(ABC-18-RXN)	ec:2.4.2.17
ec:-.-.-.-(ABC-18-RXN)	ec:2.4.2.3
ec:-.-.-.-(ABC-18-RXN)	ec:2.4.2.4
ec:-.-.-.-(ABC-18-RXN)	ec:2.7.1.6
ec:-.-.-.-(ABC-18-RXN)	ec:2.7.2.-(PROPKIN-RXN)
ec:-.-.-.-(ABC-18-RXN)	ec:2.7.7.56
ec:-.-.-.-(ABC-18-RXN)	ec:2.7.7.8
ec:-.-.-.-(ABC-18-RXN)	ec:2.9.1.1
ec:-.-.-.-(ABC-18-RXN)	ec:3.2.1.22
ec:-.-.-.-(ABC-18-RXN)	ec:3.2.1.23
ec:-.-.-.-(ABC-18-RXN)	ec:4.1.1.31
ec:-.-.-.-(ABC-18-RXN)	ec:4.1.2.15
ec:-.-.-.-(ABC-18-RXN)	ec:4.1.2.16
ec:-.-.-.-(ABC-18-RXN)	ec:4.1.3.12
ec:-.-.-.-(ABC-18-RXN)	ec:4.1.3.2
ec:-.-.-.-(ABC-18-RXN)	ec:4.1.3.31
ec:-.-.-.-(ABC-18-RXN)	ec:4.1.3.7
ec:-.-.-.-(ABC-18-RXN)	ec:4.1.3.9
ec:-.-.-.-(ABC-18-RXN)	ec:4.2.1.-(CARNDETRU-RXN)
ec:-.-.-.-(ABC-18-RXN)	ec:4.2.1.-(O-SUCCINYLBENZOATE-COA-SYN-RXN)
ec:-.-.-.-(ABC-18-RXN)	ec:4.2.1.1
ec:-.-.-.-(ABC-18-RXN)	ec:4.2.1.10
ec:-.-.-.-(ABC-18-RXN)	ec:4.2.1.11
ec:-.-.-.-(ABC-18-RXN)	ec:4.2.1.12
ec:-.-.-.-(ABC-18-RXN)	ec:4.2.1.14
ec:-.-.-.-(ABC-18-RXN)	ec:4.2.1.2
ec:-.-.-.-(ABC-18-RXN)	ec:4.2.1.24
ec:-.-.-.-(ABC-18-RXN)	ec:4.2.1.3
ec:-.-.-.-(ABC-18-RXN)	ec:4.2.1.32
ec:-.-.-.-(ABC-18-RXN)	ec:4.2.1.46
ec:-.-.-.-(ABC-18-RXN)	ec:4.2.1.52
ec:-.-.-.-(ABC-18-RXN)	ec:4.2.1.6
ec:-.-.-.-(ABC-18-RXN)	ec:4.2.1.60
ec:-.-.-.-(ABC-18-RXN)	ec:4.2.1.66
ec:-.-.-.-(ABC-18-RXN)	ec:4.2.1.70
ec:-.-.-.-(ABC-18-RXN)	ec:4.2.1.75
ec:-.-.-.-(ABC-18-RXN)	ec:4.2.1.79
ec:-.-.-.-(ABC-18-RXN)	ec:4.2.1.80
ec:-.-.-.-(ABC-18-RXN)	ec:4.2.1.89
ec:-.-.-.-(ABC-18-RXN)	ec:4.2.1.9
ec:-.-.-.-(ABC-18-RXN)	ec:4.2.99.9
ec:-.-.-.-(ABC-18-RXN)	ec:5.1.3.3
ec:-.-.-.-(ABC-19-RXN)	ec:-.-.-.-(ABC-27-RXN)
ec:-.-.-.-(ABC-19-RXN)	ec:-.-.-.-(GSDEADENYLATION-RXN)
ec:-.-.-.-(ABC-19-RXN)	ec:-.-.-.-(QUINOLINATE-SYNTHA-RXN)
ec:-.-.-.-(ABC-19-RXN)	ec:-.-.-.-(QUINOLINATE-SYNTHE-MULTI-RXN)
ec:-.-.-.-(ABC-19-RXN)	ec:-.-.-.-(RIBONUCLEOSIDE-TRIP-REDUCT-RXN)
ec:-.-.-.-(ABC-19-RXN)	ec:-.-.-.-(RXN0-2144)
ec:-.-.-.-(ABC-19-RXN)	ec:-.-.-.-(RXN0-723)
ec:-.-.-.-(ABC-19-RXN)	ec:-.-.-.-(RXN0-724)
ec:-.-.-.-(ABC-19-RXN)	ec:-.-.-.-(RXN0-745)
ec:-.-.-.-(ABC-19-RXN)	ec:-.-.-.-(RXN0-746)
ec:-.-.-.-(ABC-19-RXN)	ec:-.-.-.-(RXN0-747)
ec:-.-.-.-(ABC-19-RXN)	ec:-.-.-.-(RXN0-748)
ec:-.-.-.-(ABC-19-RXN)	ec:-.-.-.-(RXN0-884)
ec:-.-.-.-(ABC-19-RXN)	ec:-.-.-.-(TRANS-RXN-114)
ec:-.-.-.-(ABC-19-RXN)	ec:-.-.-.-(TRANS-RXN-145)
ec:-.-.-.-(ABC-19-RXN)	ec:-.-.-.-(TRANS-RXN-32)
ec:-.-.-.-(ABC-19-RXN)	ec:-.-.-.-(URA-PHOSPH-RXN)
ec:-.-.-.-(ABC-19-RXN)	ec:1.-.-.-(R401-RXN)
ec:-.-.-.-(ABC-19-RXN)	ec:1.-.-.-(RXN0-276)
ec:-.-.-.-(ABC-19-RXN)	ec:1.1.-.-(RXN0-280)
ec:-.-.-.-(ABC-19-RXN)	ec:1.10.2.-(CYT-UBIQUINOL-OXID-RXN)
ec:-.-.-.-(ABC-19-RXN)	ec:1.11.1.-(RXN0-267)
ec:-.-.-.-(ABC-19-RXN)	ec:1.11.1.6
ec:-.-.-.-(ABC-19-RXN)	ec:1.11.1.7
ec:-.-.-.-(ABC-19-RXN)	ec:1.14.13.-(MHPHYDROXY-RXN)
ec:-.-.-.-(ABC-19-RXN)	ec:1.14.3.-(2-OCTAPRENYL-6-METHOXYPHENOL-HYDROX-RXN)
ec:-.-.-.-(ABC-19-RXN)	ec:1.16.3.1
ec:-.-.-.-(ABC-19-RXN)	ec:1.17.1.2
ec:-.-.-.-(ABC-19-RXN)	ec:1.17.4.-(RXN0-722)
ec:-.-.-.-(ABC-19-RXN)	ec:1.17.4.1
ec:-.-.-.-(ABC-19-RXN)	ec:1.18.1.-(RXN0-341)
ec:-.-.-.-(ABC-19-RXN)	ec:1.2.1.11
ec:-.-.-.-(ABC-19-RXN)	ec:1.2.1.12
ec:-.-.-.-(ABC-19-RXN)	ec:1.2.1.41
ec:-.-.-.-(ABC-19-RXN)	ec:1.3.3.4
ec:-.-.-.-(ABC-19-RXN)	ec:1.6.4.-(R4-RXN)
ec:-.-.-.-(ABC-19-RXN)	ec:2.3.1.-(PTAALT-RXN)
ec:-.-.-.-(ABC-19-RXN)	ec:2.3.1.8
ec:-.-.-.-(ABC-19-RXN)	ec:2.4.1.1
ec:-.-.-.-(ABC-19-RXN)	ec:2.4.2.-(XANTHOSINEPHOSPHORY-RXN)
ec:-.-.-.-(ABC-19-RXN)	ec:2.4.2.1
ec:-.-.-.-(ABC-19-RXN)	ec:2.4.2.15
ec:-.-.-.-(ABC-19-RXN)	ec:2.4.2.17
ec:-.-.-.-(ABC-19-RXN)	ec:2.4.2.3
ec:-.-.-.-(ABC-19-RXN)	ec:2.4.2.4
ec:-.-.-.-(ABC-19-RXN)	ec:2.7.2.-(PROPKIN-RXN)
ec:-.-.-.-(ABC-19-RXN)	ec:2.7.7.56
ec:-.-.-.-(ABC-19-RXN)	ec:2.7.7.8
ec:-.-.-.-(ABC-19-RXN)	ec:2.9.1.1
ec:-.-.-.-(ABC-19-RXN)	ec:4.1.1.31
ec:-.-.-.-(ABC-19-RXN)	ec:4.1.2.15
ec:-.-.-.-(ABC-19-RXN)	ec:4.1.2.16
ec:-.-.-.-(ABC-19-RXN)	ec:4.1.3.12
ec:-.-.-.-(ABC-19-RXN)	ec:4.1.3.2
ec:-.-.-.-(ABC-19-RXN)	ec:4.1.3.31
ec:-.-.-.-(ABC-19-RXN)	ec:4.1.3.7
ec:-.-.-.-(ABC-19-RXN)	ec:4.1.3.9
ec:-.-.-.-(ABC-19-RXN)	ec:4.2.1.-(CARNDETRU-RXN)
ec:-.-.-.-(ABC-19-RXN)	ec:4.2.1.-(O-SUCCINYLBENZOATE-COA-SYN-RXN)
ec:-.-.-.-(ABC-19-RXN)	ec:4.2.1.1
ec:-.-.-.-(ABC-19-RXN)	ec:4.2.1.10
ec:-.-.-.-(ABC-19-RXN)	ec:4.2.1.11
ec:-.-.-.-(ABC-19-RXN)	ec:4.2.1.12
ec:-.-.-.-(ABC-19-RXN)	ec:4.2.1.14
ec:-.-.-.-(ABC-19-RXN)	ec:4.2.1.2
ec:-.-.-.-(ABC-19-RXN)	ec:4.2.1.24
ec:-.-.-.-(ABC-19-RXN)	ec:4.2.1.3
ec:-.-.-.-(ABC-19-RXN)	ec:4.2.1.32
ec:-.-.-.-(ABC-19-RXN)	ec:4.2.1.46
ec:-.-.-.-(ABC-19-RXN)	ec:4.2.1.52
ec:-.-.-.-(ABC-19-RXN)	ec:4.2.1.6
ec:-.-.-.-(ABC-19-RXN)	ec:4.2.1.60
ec:-.-.-.-(ABC-19-RXN)	ec:4.2.1.66
ec:-.-.-.-(ABC-19-RXN)	ec:4.2.1.70
ec:-.-.-.-(ABC-19-RXN)	ec:4.2.1.75
ec:-.-.-.-(ABC-19-RXN)	ec:4.2.1.79
ec:-.-.-.-(ABC-19-RXN)	ec:4.2.1.80
ec:-.-.-.-(ABC-19-RXN)	ec:4.2.1.89
ec:-.-.-.-(ABC-19-RXN)	ec:4.2.1.9
ec:-.-.-.-(ABC-19-RXN)	ec:4.2.99.9
ec:-.-.-.-(ABC-2-RXN)	ec:-.-.-.-(ABC-27-RXN)
ec:-.-.-.-(ABC-2-RXN)	ec:-.-.-.-(GSDEADENYLATION-RXN)
ec:-.-.-.-(ABC-2-RXN)	ec:-.-.-.-(QUINOLINATE-SYNTHA-RXN)
ec:-.-.-.-(ABC-2-RXN)	ec:-.-.-.-(QUINOLINATE-SYNTHE-MULTI-RXN)
ec:-.-.-.-(ABC-2-RXN)	ec:-.-.-.-(RIBONUCLEOSIDE-TRIP-REDUCT-RXN)
ec:-.-.-.-(ABC-2-RXN)	ec:-.-.-.-(RXN0-2144)
ec:-.-.-.-(ABC-2-RXN)	ec:-.-.-.-(RXN0-723)
ec:-.-.-.-(ABC-2-RXN)	ec:-.-.-.-(RXN0-724)
ec:-.-.-.-(ABC-2-RXN)	ec:-.-.-.-(RXN0-745)
ec:-.-.-.-(ABC-2-RXN)	ec:-.-.-.-(RXN0-746)
ec:-.-.-.-(ABC-2-RXN)	ec:-.-.-.-(RXN0-747)
ec:-.-.-.-(ABC-2-RXN)	ec:-.-.-.-(RXN0-748)
ec:-.-.-.-(ABC-2-RXN)	ec:-.-.-.-(RXN0-884)
ec:-.-.-.-(ABC-2-RXN)	ec:-.-.-.-(TRANS-RXN-10)
ec:-.-.-.-(ABC-2-RXN)	ec:-.-.-.-(TRANS-RXN-114)
ec:-.-.-.-(ABC-2-RXN)	ec:-.-.-.-(TRANS-RXN-145)
ec:-.-.-.-(ABC-2-RXN)	ec:-.-.-.-(TRANS-RXN-32)
ec:-.-.-.-(ABC-2-RXN)	ec:-.-.-.-(TRANS-RXN-40)
ec:-.-.-.-(ABC-2-RXN)	ec:-.-.-.-(URA-PHOSPH-RXN)
ec:-.-.-.-(ABC-2-RXN)	ec:1.-.-.-(R401-RXN)
ec:-.-.-.-(ABC-2-RXN)	ec:1.-.-.-(RXN0-276)
ec:-.-.-.-(ABC-2-RXN)	ec:1.1.-.-(RXN0-280)
ec:-.-.-.-(ABC-2-RXN)	ec:1.10.2.-(CYT-UBIQUINOL-OXID-RXN)
ec:-.-.-.-(ABC-2-RXN)	ec:1.11.1.-(RXN0-267)
ec:-.-.-.-(ABC-2-RXN)	ec:1.11.1.6
ec:-.-.-.-(ABC-2-RXN)	ec:1.11.1.7
ec:-.-.-.-(ABC-2-RXN)	ec:1.14.13.-(MHPHYDROXY-RXN)
ec:-.-.-.-(ABC-2-RXN)	ec:1.14.3.-(2-OCTAPRENYL-6-METHOXYPHENOL-HYDROX-RXN)
ec:-.-.-.-(ABC-2-RXN)	ec:1.16.3.1
ec:-.-.-.-(ABC-2-RXN)	ec:1.17.1.2
ec:-.-.-.-(ABC-2-RXN)	ec:1.17.4.-(RXN0-722)
ec:-.-.-.-(ABC-2-RXN)	ec:1.17.4.1
ec:-.-.-.-(ABC-2-RXN)	ec:1.18.1.-(RXN0-341)
ec:-.-.-.-(ABC-2-RXN)	ec:1.2.1.11
ec:-.-.-.-(ABC-2-RXN)	ec:1.2.1.12
ec:-.-.-.-(ABC-2-RXN)	ec:1.2.1.41
ec:-.-.-.-(ABC-2-RXN)	ec:1.3.3.4
ec:-.-.-.-(ABC-2-RXN)	ec:1.6.4.-(R4-RXN)
ec:-.-.-.-(ABC-2-RXN)	ec:2.3.1.-(PTAALT-RXN)
ec:-.-.-.-(ABC-2-RXN)	ec:2.3.1.8
ec:-.-.-.-(ABC-2-RXN)	ec:2.4.1.1
ec:-.-.-.-(ABC-2-RXN)	ec:2.4.2.-(XANTHOSINEPHOSPHORY-RXN)
ec:-.-.-.-(ABC-2-RXN)	ec:2.4.2.1
ec:-.-.-.-(ABC-2-RXN)	ec:2.4.2.15
ec:-.-.-.-(ABC-2-RXN)	ec:2.4.2.17
ec:-.-.-.-(ABC-2-RXN)	ec:2.4.2.3
ec:-.-.-.-(ABC-2-RXN)	ec:2.4.2.4
ec:-.-.-.-(ABC-2-RXN)	ec:2.7.2.-(PROPKIN-RXN)
ec:-.-.-.-(ABC-2-RXN)	ec:2.7.7.56
ec:-.-.-.-(ABC-2-RXN)	ec:2.7.7.8
ec:-.-.-.-(ABC-2-RXN)	ec:2.9.1.1
ec:-.-.-.-(ABC-2-RXN)	ec:4.1.1.31
ec:-.-.-.-(ABC-2-RXN)	ec:4.1.2.15
ec:-.-.-.-(ABC-2-RXN)	ec:4.1.2.16
ec:-.-.-.-(ABC-2-RXN)	ec:4.1.3.12
ec:-.-.-.-(ABC-2-RXN)	ec:4.1.3.2
ec:-.-.-.-(ABC-2-RXN)	ec:4.1.3.31
ec:-.-.-.-(ABC-2-RXN)	ec:4.1.3.7
ec:-.-.-.-(ABC-2-RXN)	ec:4.1.3.9
ec:-.-.-.-(ABC-2-RXN)	ec:4.2.1.-(CARNDETRU-RXN)
ec:-.-.-.-(ABC-2-RXN)	ec:4.2.1.-(O-SUCCINYLBENZOATE-COA-SYN-RXN)
ec:-.-.-.-(ABC-2-RXN)	ec:4.2.1.1
ec:-.-.-.-(ABC-2-RXN)	ec:4.2.1.10
ec:-.-.-.-(ABC-2-RXN)	ec:4.2.1.11
ec:-.-.-.-(ABC-2-RXN)	ec:4.2.1.12
ec:-.-.-.-(ABC-2-RXN)	ec:4.2.1.14
ec:-.-.-.-(ABC-2-RXN)	ec:4.2.1.2
ec:-.-.-.-(ABC-2-RXN)	ec:4.2.1.24
ec:-.-.-.-(ABC-2-RXN)	ec:4.2.1.3
ec:-.-.-.-(ABC-2-RXN)	ec:4.2.1.32
ec:-.-.-.-(ABC-2-RXN)	ec:4.2.1.46
ec:-.-.-.-(ABC-2-RXN)	ec:4.2.1.52
ec:-.-.-.-(ABC-2-RXN)	ec:4.2.1.6
ec:-.-.-.-(ABC-2-RXN)	ec:4.2.1.60
ec:-.-.-.-(ABC-2-RXN)	ec:4.2.1.66
ec:-.-.-.-(ABC-2-RXN)	ec:4.2.1.70
ec:-.-.-.-(ABC-2-RXN)	ec:4.2.1.75
ec:-.-.-.-(ABC-2-RXN)	ec:4.2.1.79
ec:-.-.-.-(ABC-2-RXN)	ec:4.2.1.80
ec:-.-.-.-(ABC-2-RXN)	ec:4.2.1.89
ec:-.-.-.-(ABC-2-RXN)	ec:4.2.1.9
ec:-.-.-.-(ABC-2-RXN)	ec:4.2.99.9
ec:-.-.-.-(ABC-2-RXN)	ec:5.3.1.4
ec:-.-.-.-(ABC-20-RXN)	ec:-.-.-.-(ABC-27-RXN)
ec:-.-.-.-(ABC-20-RXN)	ec:-.-.-.-(GSDEADENYLATION-RXN)
ec:-.-.-.-(ABC-20-RXN)	ec:-.-.-.-(QUINOLINATE-SYNTHA-RXN)
ec:-.-.-.-(ABC-20-RXN)	ec:-.-.-.-(QUINOLINATE-SYNTHE-MULTI-RXN)
ec:-.-.-.-(ABC-20-RXN)	ec:-.-.-.-(RIBONUCLEOSIDE-TRIP-REDUCT-RXN)
ec:-.-.-.-(ABC-20-RXN)	ec:-.-.-.-(RXN0-2144)
ec:-.-.-.-(ABC-20-RXN)	ec:-.-.-.-(RXN0-723)
ec:-.-.-.-(ABC-20-RXN)	ec:-.-.-.-(RXN0-724)
ec:-.-.-.-(ABC-20-RXN)	ec:-.-.-.-(RXN0-745)
ec:-.-.-.-(ABC-20-RXN)	ec:-.-.-.-(RXN0-746)
ec:-.-.-.-(ABC-20-RXN)	ec:-.-.-.-(RXN0-747)
ec:-.-.-.-(ABC-20-RXN)	ec:-.-.-.-(RXN0-748)
ec:-.-.-.-(ABC-20-RXN)	ec:-.-.-.-(RXN0-884)
ec:-.-.-.-(ABC-20-RXN)	ec:-.-.-.-(TRANS-RXN-114)
ec:-.-.-.-(ABC-20-RXN)	ec:-.-.-.-(TRANS-RXN-141B)
ec:-.-.-.-(ABC-20-RXN)	ec:-.-.-.-(TRANS-RXN-145)
ec:-.-.-.-(ABC-20-RXN)	ec:-.-.-.-(TRANS-RXN-250A)
ec:-.-.-.-(ABC-20-RXN)	ec:-.-.-.-(TRANS-RXN-32)
ec:-.-.-.-(ABC-20-RXN)	ec:-.-.-.-(URA-PHOSPH-RXN)
ec:-.-.-.-(ABC-20-RXN)	ec:1.-.-.-(R401-RXN)
ec:-.-.-.-(ABC-20-RXN)	ec:1.-.-.-(RXN0-276)
ec:-.-.-.-(ABC-20-RXN)	ec:1.1.-.-(RXN0-280)
ec:-.-.-.-(ABC-20-RXN)	ec:1.10.2.-(CYT-UBIQUINOL-OXID-RXN)
ec:-.-.-.-(ABC-20-RXN)	ec:1.11.1.-(RXN0-267)
ec:-.-.-.-(ABC-20-RXN)	ec:1.11.1.6
ec:-.-.-.-(ABC-20-RXN)	ec:1.11.1.7
ec:-.-.-.-(ABC-20-RXN)	ec:1.14.13.-(MHPHYDROXY-RXN)
ec:-.-.-.-(ABC-20-RXN)	ec:1.14.3.-(2-OCTAPRENYL-6-METHOXYPHENOL-HYDROX-RXN)
ec:-.-.-.-(ABC-20-RXN)	ec:1.16.3.1
ec:-.-.-.-(ABC-20-RXN)	ec:1.17.1.2
ec:-.-.-.-(ABC-20-RXN)	ec:1.17.4.-(RXN0-722)
ec:-.-.-.-(ABC-20-RXN)	ec:1.17.4.1
ec:-.-.-.-(ABC-20-RXN)	ec:1.18.1.-(RXN0-341)
ec:-.-.-.-(ABC-20-RXN)	ec:1.2.1.11
ec:-.-.-.-(ABC-20-RXN)	ec:1.2.1.12
ec:-.-.-.-(ABC-20-RXN)	ec:1.2.1.41
ec:-.-.-.-(ABC-20-RXN)	ec:1.3.3.4
ec:-.-.-.-(ABC-20-RXN)	ec:1.6.4.-(R4-RXN)
ec:-.-.-.-(ABC-20-RXN)	ec:2.3.1.-(PTAALT-RXN)
ec:-.-.-.-(ABC-20-RXN)	ec:2.3.1.8
ec:-.-.-.-(ABC-20-RXN)	ec:2.4.1.1
ec:-.-.-.-(ABC-20-RXN)	ec:2.4.2.-(XANTHOSINEPHOSPHORY-RXN)
ec:-.-.-.-(ABC-20-RXN)	ec:2.4.2.1
ec:-.-.-.-(ABC-20-RXN)	ec:2.4.2.15
ec:-.-.-.-(ABC-20-RXN)	ec:2.4.2.17
ec:-.-.-.-(ABC-20-RXN)	ec:2.4.2.3
ec:-.-.-.-(ABC-20-RXN)	ec:2.4.2.4
ec:-.-.-.-(ABC-20-RXN)	ec:2.7.2.-(PROPKIN-RXN)
ec:-.-.-.-(ABC-20-RXN)	ec:2.7.7.56
ec:-.-.-.-(ABC-20-RXN)	ec:2.7.7.8
ec:-.-.-.-(ABC-20-RXN)	ec:2.9.1.1
ec:-.-.-.-(ABC-20-RXN)	ec:4.1.1.31
ec:-.-.-.-(ABC-20-RXN)	ec:4.1.2.15
ec:-.-.-.-(ABC-20-RXN)	ec:4.1.2.16
ec:-.-.-.-(ABC-20-RXN)	ec:4.1.3.12
ec:-.-.-.-(ABC-20-RXN)	ec:4.1.3.2
ec:-.-.-.-(ABC-20-RXN)	ec:4.1.3.31
ec:-.-.-.-(ABC-20-RXN)	ec:4.1.3.7
ec:-.-.-.-(ABC-20-RXN)	ec:4.1.3.9
ec:-.-.-.-(ABC-20-RXN)	ec:4.2.1.-(CARNDETRU-RXN)
ec:-.-.-.-(ABC-20-RXN)	ec:4.2.1.-(O-SUCCINYLBENZOATE-COA-SYN-RXN)
ec:-.-.-.-(ABC-20-RXN)	ec:4.2.1.1
ec:-.-.-.-(ABC-20-RXN)	ec:4.2.1.10
ec:-.-.-.-(ABC-20-RXN)	ec:4.2.1.11
ec:-.-.-.-(ABC-20-RXN)	ec:4.2.1.12
ec:-.-.-.-(ABC-20-RXN)	ec:4.2.1.14
ec:-.-.-.-(ABC-20-RXN)	ec:4.2.1.2
ec:-.-.-.-(ABC-20-RXN)	ec:4.2.1.24
ec:-.-.-.-(ABC-20-RXN)	ec:4.2.1.3
ec:-.-.-.-(ABC-20-RXN)	ec:4.2.1.32
ec:-.-.-.-(ABC-20-RXN)	ec:4.2.1.46
ec:-.-.-.-(ABC-20-RXN)	ec:4.2.1.52
ec:-.-.-.-(ABC-20-RXN)	ec:4.2.1.6
ec:-.-.-.-(ABC-20-RXN)	ec:4.2.1.60
ec:-.-.-.-(ABC-20-RXN)	ec:4.2.1.66
ec:-.-.-.-(ABC-20-RXN)	ec:4.2.1.70
ec:-.-.-.-(ABC-20-RXN)	ec:4.2.1.75
ec:-.-.-.-(ABC-20-RXN)	ec:4.2.1.79
ec:-.-.-.-(ABC-20-RXN)	ec:4.2.1.80
ec:-.-.-.-(ABC-20-RXN)	ec:4.2.1.89
ec:-.-.-.-(ABC-20-RXN)	ec:4.2.1.9
ec:-.-.-.-(ABC-20-RXN)	ec:4.2.99.9
ec:-.-.-.-(ABC-22-RXN)	ec:-.-.-.-(ABC-27-RXN)
ec:-.-.-.-(ABC-22-RXN)	ec:-.-.-.-(ABC-29-RXN)
ec:-.-.-.-(ABC-22-RXN)	ec:-.-.-.-(GSDEADENYLATION-RXN)
ec:-.-.-.-(ABC-22-RXN)	ec:-.-.-.-(QUINOLINATE-SYNTHA-RXN)
ec:-.-.-.-(ABC-22-RXN)	ec:-.-.-.-(QUINOLINATE-SYNTHE-MULTI-RXN)
ec:-.-.-.-(ABC-22-RXN)	ec:-.-.-.-(RIBONUCLEOSIDE-TRIP-REDUCT-RXN)
ec:-.-.-.-(ABC-22-RXN)	ec:-.-.-.-(RXN0-2144)
ec:-.-.-.-(ABC-22-RXN)	ec:-.-.-.-(RXN0-723)
ec:-.-.-.-(ABC-22-RXN)	ec:-.-.-.-(RXN0-724)
ec:-.-.-.-(ABC-22-RXN)	ec:-.-.-.-(RXN0-745)
ec:-.-.-.-(ABC-22-RXN)	ec:-.-.-.-(RXN0-746)
ec:-.-.-.-(ABC-22-RXN)	ec:-.-.-.-(RXN0-747)
ec:-.-.-.-(ABC-22-RXN)	ec:-.-.-.-(RXN0-748)
ec:-.-.-.-(ABC-22-RXN)	ec:-.-.-.-(RXN0-884)
ec:-.-.-.-(ABC-22-RXN)	ec:-.-.-.-(TRANS-RXN-114)
ec:-.-.-.-(ABC-22-RXN)	ec:-.-.-.-(TRANS-RXN-145)
ec:-.-.-.-(ABC-22-RXN)	ec:-.-.-.-(TRANS-RXN-32)
ec:-.-.-.-(ABC-22-RXN)	ec:-.-.-.-(URA-PHOSPH-RXN)
ec:-.-.-.-(ABC-22-RXN)	ec:1.-.-.-(R401-RXN)
ec:-.-.-.-(ABC-22-RXN)	ec:1.-.-.-(RXN0-276)
ec:-.-.-.-(ABC-22-RXN)	ec:1.1.-.-(RXN0-280)
ec:-.-.-.-(ABC-22-RXN)	ec:1.10.2.-(CYT-UBIQUINOL-OXID-RXN)
ec:-.-.-.-(ABC-22-RXN)	ec:1.11.1.-(RXN0-267)
ec:-.-.-.-(ABC-22-RXN)	ec:1.11.1.6
ec:-.-.-.-(ABC-22-RXN)	ec:1.11.1.7
ec:-.-.-.-(ABC-22-RXN)	ec:1.14.13.-(MHPHYDROXY-RXN)
ec:-.-.-.-(ABC-22-RXN)	ec:1.14.3.-(2-OCTAPRENYL-6-METHOXYPHENOL-HYDROX-RXN)
ec:-.-.-.-(ABC-22-RXN)	ec:1.16.3.1
ec:-.-.-.-(ABC-22-RXN)	ec:1.17.1.2
ec:-.-.-.-(ABC-22-RXN)	ec:1.17.4.-(RXN0-722)
ec:-.-.-.-(ABC-22-RXN)	ec:1.17.4.1
ec:-.-.-.-(ABC-22-RXN)	ec:1.18.1.-(RXN0-341)
ec:-.-.-.-(ABC-22-RXN)	ec:1.2.1.11
ec:-.-.-.-(ABC-22-RXN)	ec:1.2.1.12
ec:-.-.-.-(ABC-22-RXN)	ec:1.2.1.41
ec:-.-.-.-(ABC-22-RXN)	ec:1.3.3.4
ec:-.-.-.-(ABC-22-RXN)	ec:1.6.4.-(R4-RXN)
ec:-.-.-.-(ABC-22-RXN)	ec:2.3.1.-(PTAALT-RXN)
ec:-.-.-.-(ABC-22-RXN)	ec:2.3.1.8
ec:-.-.-.-(ABC-22-RXN)	ec:2.3.2.2
ec:-.-.-.-(ABC-22-RXN)	ec:2.4.1.1
ec:-.-.-.-(ABC-22-RXN)	ec:2.4.2.-(XANTHOSINEPHOSPHORY-RXN)
ec:-.-.-.-(ABC-22-RXN)	ec:2.4.2.1
ec:-.-.-.-(ABC-22-RXN)	ec:2.4.2.15
ec:-.-.-.-(ABC-22-RXN)	ec:2.4.2.17
ec:-.-.-.-(ABC-22-RXN)	ec:2.4.2.3
ec:-.-.-.-(ABC-22-RXN)	ec:2.4.2.4
ec:-.-.-.-(ABC-22-RXN)	ec:2.7.2.-(PROPKIN-RXN)
ec:-.-.-.-(ABC-22-RXN)	ec:2.7.7.56
ec:-.-.-.-(ABC-22-RXN)	ec:2.7.7.8
ec:-.-.-.-(ABC-22-RXN)	ec:2.9.1.1
ec:-.-.-.-(ABC-22-RXN)	ec:4.1.1.31
ec:-.-.-.-(ABC-22-RXN)	ec:4.1.2.15
ec:-.-.-.-(ABC-22-RXN)	ec:4.1.2.16
ec:-.-.-.-(ABC-22-RXN)	ec:4.1.3.12
ec:-.-.-.-(ABC-22-RXN)	ec:4.1.3.2
ec:-.-.-.-(ABC-22-RXN)	ec:4.1.3.31
ec:-.-.-.-(ABC-22-RXN)	ec:4.1.3.7
ec:-.-.-.-(ABC-22-RXN)	ec:4.1.3.9
ec:-.-.-.-(ABC-22-RXN)	ec:4.2.1.-(CARNDETRU-RXN)
ec:-.-.-.-(ABC-22-RXN)	ec:4.2.1.-(O-SUCCINYLBENZOATE-COA-SYN-RXN)
ec:-.-.-.-(ABC-22-RXN)	ec:4.2.1.1
ec:-.-.-.-(ABC-22-RXN)	ec:4.2.1.10
ec:-.-.-.-(ABC-22-RXN)	ec:4.2.1.11
ec:-.-.-.-(ABC-22-RXN)	ec:4.2.1.12
ec:-.-.-.-(ABC-22-RXN)	ec:4.2.1.14
ec:-.-.-.-(ABC-22-RXN)	ec:4.2.1.2
ec:-.-.-.-(ABC-22-RXN)	ec:4.2.1.24
ec:-.-.-.-(ABC-22-RXN)	ec:4.2.1.3
ec:-.-.-.-(ABC-22-RXN)	ec:4.2.1.32
ec:-.-.-.-(ABC-22-RXN)	ec:4.2.1.46
ec:-.-.-.-(ABC-22-RXN)	ec:4.2.1.52
ec:-.-.-.-(ABC-22-RXN)	ec:4.2.1.6
ec:-.-.-.-(ABC-22-RXN)	ec:4.2.1.60
ec:-.-.-.-(ABC-22-RXN)	ec:4.2.1.66
ec:-.-.-.-(ABC-22-RXN)	ec:4.2.1.70
ec:-.-.-.-(ABC-22-RXN)	ec:4.2.1.75
ec:-.-.-.-(ABC-22-RXN)	ec:4.2.1.79
ec:-.-.-.-(ABC-22-RXN)	ec:4.2.1.80
ec:-.-.-.-(ABC-22-RXN)	ec:4.2.1.89
ec:-.-.-.-(ABC-22-RXN)	ec:4.2.1.9
ec:-.-.-.-(ABC-22-RXN)	ec:4.2.99.9
ec:-.-.-.-(ABC-23-RXN)	ec:-.-.-.-(ABC-27-RXN)
ec:-.-.-.-(ABC-23-RXN)	ec:-.-.-.-(GSDEADENYLATION-RXN)
ec:-.-.-.-(ABC-23-RXN)	ec:-.-.-.-(QUINOLINATE-SYNTHA-RXN)
ec:-.-.-.-(ABC-23-RXN)	ec:-.-.-.-(QUINOLINATE-SYNTHE-MULTI-RXN)
ec:-.-.-.-(ABC-23-RXN)	ec:-.-.-.-(RIBONUCLEOSIDE-TRIP-REDUCT-RXN)
ec:-.-.-.-(ABC-23-RXN)	ec:-.-.-.-(RXN0-2144)
ec:-.-.-.-(ABC-23-RXN)	ec:-.-.-.-(RXN0-723)
ec:-.-.-.-(ABC-23-RXN)	ec:-.-.-.-(RXN0-724)
ec:-.-.-.-(ABC-23-RXN)	ec:-.-.-.-(RXN0-745)
ec:-.-.-.-(ABC-23-RXN)	ec:-.-.-.-(RXN0-746)
ec:-.-.-.-(ABC-23-RXN)	ec:-.-.-.-(RXN0-747)
ec:-.-.-.-(ABC-23-RXN)	ec:-.-.-.-(RXN0-748)
ec:-.-.-.-(ABC-23-RXN)	ec:-.-.-.-(RXN0-884)
ec:-.-.-.-(ABC-23-RXN)	ec:-.-.-.-(TRANS-RXN-114)
ec:-.-.-.-(ABC-23-RXN)	ec:-.-.-.-(TRANS-RXN-145)
ec:-.-.-.-(ABC-23-RXN)	ec:-.-.-.-(TRANS-RXN-32)
ec:-.-.-.-(ABC-23-RXN)	ec:-.-.-.-(URA-PHOSPH-RXN)
ec:-.-.-.-(ABC-23-RXN)	ec:1.-.-.-(R401-RXN)
ec:-.-.-.-(ABC-23-RXN)	ec:1.-.-.-(RXN0-276)
ec:-.-.-.-(ABC-23-RXN)	ec:1.1.-.-(RXN0-280)
ec:-.-.-.-(ABC-23-RXN)	ec:1.10.2.-(CYT-UBIQUINOL-OXID-RXN)
ec:-.-.-.-(ABC-23-RXN)	ec:1.11.1.-(RXN0-267)
ec:-.-.-.-(ABC-23-RXN)	ec:1.11.1.6
ec:-.-.-.-(ABC-23-RXN)	ec:1.11.1.7
ec:-.-.-.-(ABC-23-RXN)	ec:1.14.13.-(MHPHYDROXY-RXN)
ec:-.-.-.-(ABC-23-RXN)	ec:1.14.3.-(2-OCTAPRENYL-6-METHOXYPHENOL-HYDROX-RXN)
ec:-.-.-.-(ABC-23-RXN)	ec:1.16.3.1
ec:-.-.-.-(ABC-23-RXN)	ec:1.17.1.2
ec:-.-.-.-(ABC-23-RXN)	ec:1.17.4.-(RXN0-722)
ec:-.-.-.-(ABC-23-RXN)	ec:1.17.4.1
ec:-.-.-.-(ABC-23-RXN)	ec:1.18.1.-(RXN0-341)
ec:-.-.-.-(ABC-23-RXN)	ec:1.2.1.11
ec:-.-.-.-(ABC-23-RXN)	ec:1.2.1.12
ec:-.-.-.-(ABC-23-RXN)	ec:1.2.1.41
ec:-.-.-.-(ABC-23-RXN)	ec:1.3.3.4
ec:-.-.-.-(ABC-23-RXN)	ec:1.6.4.-(R4-RXN)
ec:-.-.-.-(ABC-23-RXN)	ec:2.3.1.-(PTAALT-RXN)
ec:-.-.-.-(ABC-23-RXN)	ec:2.3.1.8
ec:-.-.-.-(ABC-23-RXN)	ec:2.4.1.1
ec:-.-.-.-(ABC-23-RXN)	ec:2.4.2.-(XANTHOSINEPHOSPHORY-RXN)
ec:-.-.-.-(ABC-23-RXN)	ec:2.4.2.1
ec:-.-.-.-(ABC-23-RXN)	ec:2.4.2.15
ec:-.-.-.-(ABC-23-RXN)	ec:2.4.2.17
ec:-.-.-.-(ABC-23-RXN)	ec:2.4.2.3
ec:-.-.-.-(ABC-23-RXN)	ec:2.4.2.4
ec:-.-.-.-(ABC-23-RXN)	ec:2.7.2.-(PROPKIN-RXN)
ec:-.-.-.-(ABC-23-RXN)	ec:2.7.7.56
ec:-.-.-.-(ABC-23-RXN)	ec:2.7.7.8
ec:-.-.-.-(ABC-23-RXN)	ec:2.9.1.1
ec:-.-.-.-(ABC-23-RXN)	ec:4.1.1.31
ec:-.-.-.-(ABC-23-RXN)	ec:4.1.2.15
ec:-.-.-.-(ABC-23-RXN)	ec:4.1.2.16
ec:-.-.-.-(ABC-23-RXN)	ec:4.1.3.12
ec:-.-.-.-(ABC-23-RXN)	ec:4.1.3.2
ec:-.-.-.-(ABC-23-RXN)	ec:4.1.3.31
ec:-.-.-.-(ABC-23-RXN)	ec:4.1.3.7
ec:-.-.-.-(ABC-23-RXN)	ec:4.1.3.9
ec:-.-.-.-(ABC-23-RXN)	ec:4.2.1.-(CARNDETRU-RXN)
ec:-.-.-.-(ABC-23-RXN)	ec:4.2.1.-(O-SUCCINYLBENZOATE-COA-SYN-RXN)
ec:-.-.-.-(ABC-23-RXN)	ec:4.2.1.1
ec:-.-.-.-(ABC-23-RXN)	ec:4.2.1.10
ec:-.-.-.-(ABC-23-RXN)	ec:4.2.1.11
ec:-.-.-.-(ABC-23-RXN)	ec:4.2.1.12
ec:-.-.-.-(ABC-23-RXN)	ec:4.2.1.14
ec:-.-.-.-(ABC-23-RXN)	ec:4.2.1.2
ec:-.-.-.-(ABC-23-RXN)	ec:4.2.1.24
ec:-.-.-.-(ABC-23-RXN)	ec:4.2.1.3
ec:-.-.-.-(ABC-23-RXN)	ec:4.2.1.32
ec:-.-.-.-(ABC-23-RXN)	ec:4.2.1.46
ec:-.-.-.-(ABC-23-RXN)	ec:4.2.1.52
ec:-.-.-.-(ABC-23-RXN)	ec:4.2.1.6
ec:-.-.-.-(ABC-23-RXN)	ec:4.2.1.60
ec:-.-.-.-(ABC-23-RXN)	ec:4.2.1.66
ec:-.-.-.-(ABC-23-RXN)	ec:4.2.1.70
ec:-.-.-.-(ABC-23-RXN)	ec:4.2.1.75
ec:-.-.-.-(ABC-23-RXN)	ec:4.2.1.79
ec:-.-.-.-(ABC-23-RXN)	ec:4.2.1.80
ec:-.-.-.-(ABC-23-RXN)	ec:4.2.1.89
ec:-.-.-.-(ABC-23-RXN)	ec:4.2.1.9
ec:-.-.-.-(ABC-23-RXN)	ec:4.2.99.9
ec:-.-.-.-(ABC-24-RXN)	ec:-.-.-.-(ABC-27-RXN)
ec:-.-.-.-(ABC-24-RXN)	ec:-.-.-.-(GSDEADENYLATION-RXN)
ec:-.-.-.-(ABC-24-RXN)	ec:-.-.-.-(QUINOLINATE-SYNTHA-RXN)
ec:-.-.-.-(ABC-24-RXN)	ec:-.-.-.-(QUINOLINATE-SYNTHE-MULTI-RXN)
ec:-.-.-.-(ABC-24-RXN)	ec:-.-.-.-(RIBONUCLEOSIDE-TRIP-REDUCT-RXN)
ec:-.-.-.-(ABC-24-RXN)	ec:-.-.-.-(RXN0-2144)
ec:-.-.-.-(ABC-24-RXN)	ec:-.-.-.-(RXN0-723)
ec:-.-.-.-(ABC-24-RXN)	ec:-.-.-.-(RXN0-724)
ec:-.-.-.-(ABC-24-RXN)	ec:-.-.-.-(RXN0-745)
ec:-.-.-.-(ABC-24-RXN)	ec:-.-.-.-(RXN0-746)
ec:-.-.-.-(ABC-24-RXN)	ec:-.-.-.-(RXN0-747)
ec:-.-.-.-(ABC-24-RXN)	ec:-.-.-.-(RXN0-748)
ec:-.-.-.-(ABC-24-RXN)	ec:-.-.-.-(RXN0-884)
ec:-.-.-.-(ABC-24-RXN)	ec:-.-.-.-(TRANS-RXN-114)
ec:-.-.-.-(ABC-24-RXN)	ec:-.-.-.-(TRANS-RXN-145)
ec:-.-.-.-(ABC-24-RXN)	ec:-.-.-.-(TRANS-RXN-32)
ec:-.-.-.-(ABC-24-RXN)	ec:-.-.-.-(URA-PHOSPH-RXN)
ec:-.-.-.-(ABC-24-RXN)	ec:1.-.-.-(R401-RXN)
ec:-.-.-.-(ABC-24-RXN)	ec:1.-.-.-(RXN0-276)
ec:-.-.-.-(ABC-24-RXN)	ec:1.1.-.-(RXN0-280)
ec:-.-.-.-(ABC-24-RXN)	ec:1.10.2.-(CYT-UBIQUINOL-OXID-RXN)
ec:-.-.-.-(ABC-24-RXN)	ec:1.11.1.-(RXN0-267)
ec:-.-.-.-(ABC-24-RXN)	ec:1.11.1.6
ec:-.-.-.-(ABC-24-RXN)	ec:1.11.1.7
ec:-.-.-.-(ABC-24-RXN)	ec:1.14.13.-(MHPHYDROXY-RXN)
ec:-.-.-.-(ABC-24-RXN)	ec:1.14.3.-(2-OCTAPRENYL-6-METHOXYPHENOL-HYDROX-RXN)
ec:-.-.-.-(ABC-24-RXN)	ec:1.16.3.1
ec:-.-.-.-(ABC-24-RXN)	ec:1.17.1.2
ec:-.-.-.-(ABC-24-RXN)	ec:1.17.4.-(RXN0-722)
ec:-.-.-.-(ABC-24-RXN)	ec:1.17.4.1
ec:-.-.-.-(ABC-24-RXN)	ec:1.18.1.-(RXN0-341)
ec:-.-.-.-(ABC-24-RXN)	ec:1.2.1.11
ec:-.-.-.-(ABC-24-RXN)	ec:1.2.1.12
ec:-.-.-.-(ABC-24-RXN)	ec:1.2.1.41
ec:-.-.-.-(ABC-24-RXN)	ec:1.3.3.4
ec:-.-.-.-(ABC-24-RXN)	ec:1.6.4.-(R4-RXN)
ec:-.-.-.-(ABC-24-RXN)	ec:2.3.1.-(PTAALT-RXN)
ec:-.-.-.-(ABC-24-RXN)	ec:2.3.1.-(SPERMACTRAN-RXN)
ec:-.-.-.-(ABC-24-RXN)	ec:2.3.1.8
ec:-.-.-.-(ABC-24-RXN)	ec:2.4.1.1
ec:-.-.-.-(ABC-24-RXN)	ec:2.4.2.-(XANTHOSINEPHOSPHORY-RXN)
ec:-.-.-.-(ABC-24-RXN)	ec:2.4.2.1
ec:-.-.-.-(ABC-24-RXN)	ec:2.4.2.15
ec:-.-.-.-(ABC-24-RXN)	ec:2.4.2.17
ec:-.-.-.-(ABC-24-RXN)	ec:2.4.2.3
ec:-.-.-.-(ABC-24-RXN)	ec:2.4.2.4
ec:-.-.-.-(ABC-24-RXN)	ec:2.5.1.16
ec:-.-.-.-(ABC-24-RXN)	ec:2.7.2.-(PROPKIN-RXN)
ec:-.-.-.-(ABC-24-RXN)	ec:2.7.7.56
ec:-.-.-.-(ABC-24-RXN)	ec:2.7.7.8
ec:-.-.-.-(ABC-24-RXN)	ec:2.9.1.1
ec:-.-.-.-(ABC-24-RXN)	ec:3.5.1.78
ec:-.-.-.-(ABC-24-RXN)	ec:4.1.1.31
ec:-.-.-.-(ABC-24-RXN)	ec:4.1.2.15
ec:-.-.-.-(ABC-24-RXN)	ec:4.1.2.16
ec:-.-.-.-(ABC-24-RXN)	ec:4.1.3.12
ec:-.-.-.-(ABC-24-RXN)	ec:4.1.3.2
ec:-.-.-.-(ABC-24-RXN)	ec:4.1.3.31
ec:-.-.-.-(ABC-24-RXN)	ec:4.1.3.7
ec:-.-.-.-(ABC-24-RXN)	ec:4.1.3.9
ec:-.-.-.-(ABC-24-RXN)	ec:4.2.1.-(CARNDETRU-RXN)
ec:-.-.-.-(ABC-24-RXN)	ec:4.2.1.-(O-SUCCINYLBENZOATE-COA-SYN-RXN)
ec:-.-.-.-(ABC-24-RXN)	ec:4.2.1.1
ec:-.-.-.-(ABC-24-RXN)	ec:4.2.1.10
ec:-.-.-.-(ABC-24-RXN)	ec:4.2.1.11
ec:-.-.-.-(ABC-24-RXN)	ec:4.2.1.12
ec:-.-.-.-(ABC-24-RXN)	ec:4.2.1.14
ec:-.-.-.-(ABC-24-RXN)	ec:4.2.1.2
ec:-.-.-.-(ABC-24-RXN)	ec:4.2.1.24
ec:-.-.-.-(ABC-24-RXN)	ec:4.2.1.3
ec:-.-.-.-(ABC-24-RXN)	ec:4.2.1.32
ec:-.-.-.-(ABC-24-RXN)	ec:4.2.1.46
ec:-.-.-.-(ABC-24-RXN)	ec:4.2.1.52
ec:-.-.-.-(ABC-24-RXN)	ec:4.2.1.6
ec:-.-.-.-(ABC-24-RXN)	ec:4.2.1.60
ec:-.-.-.-(ABC-24-RXN)	ec:4.2.1.66
ec:-.-.-.-(ABC-24-RXN)	ec:4.2.1.70
ec:-.-.-.-(ABC-24-RXN)	ec:4.2.1.75
ec:-.-.-.-(ABC-24-RXN)	ec:4.2.1.79
ec:-.-.-.-(ABC-24-RXN)	ec:4.2.1.80
ec:-.-.-.-(ABC-24-RXN)	ec:4.2.1.89
ec:-.-.-.-(ABC-24-RXN)	ec:4.2.1.9
ec:-.-.-.-(ABC-24-RXN)	ec:4.2.99.9
ec:-.-.-.-(ABC-24-RXN)	ec:6.3.1.8
ec:-.-.-.-(ABC-25-RXN)	ec:-.-.-.-(ABC-27-RXN)
ec:-.-.-.-(ABC-25-RXN)	ec:-.-.-.-(GSDEADENYLATION-RXN)
ec:-.-.-.-(ABC-25-RXN)	ec:-.-.-.-(QUINOLINATE-SYNTHA-RXN)
ec:-.-.-.-(ABC-25-RXN)	ec:-.-.-.-(QUINOLINATE-SYNTHE-MULTI-RXN)
ec:-.-.-.-(ABC-25-RXN)	ec:-.-.-.-(RIBONUCLEOSIDE-TRIP-REDUCT-RXN)
ec:-.-.-.-(ABC-25-RXN)	ec:-.-.-.-(RXN0-2144)
ec:-.-.-.-(ABC-25-RXN)	ec:-.-.-.-(RXN0-723)
ec:-.-.-.-(ABC-25-RXN)	ec:-.-.-.-(RXN0-724)
ec:-.-.-.-(ABC-25-RXN)	ec:-.-.-.-(RXN0-745)
ec:-.-.-.-(ABC-25-RXN)	ec:-.-.-.-(RXN0-746)
ec:-.-.-.-(ABC-25-RXN)	ec:-.-.-.-(RXN0-747)
ec:-.-.-.-(ABC-25-RXN)	ec:-.-.-.-(RXN0-748)
ec:-.-.-.-(ABC-25-RXN)	ec:-.-.-.-(RXN0-884)
ec:-.-.-.-(ABC-25-RXN)	ec:-.-.-.-(TRANS-RXN-114)
ec:-.-.-.-(ABC-25-RXN)	ec:-.-.-.-(TRANS-RXN-145)
ec:-.-.-.-(ABC-25-RXN)	ec:-.-.-.-(TRANS-RXN-32)
ec:-.-.-.-(ABC-25-RXN)	ec:-.-.-.-(TRANS-RXN-69)
ec:-.-.-.-(ABC-25-RXN)	ec:-.-.-.-(URA-PHOSPH-RXN)
ec:-.-.-.-(ABC-25-RXN)	ec:1.-.-.-(R401-RXN)
ec:-.-.-.-(ABC-25-RXN)	ec:1.-.-.-(RXN0-276)
ec:-.-.-.-(ABC-25-RXN)	ec:1.1.-.-(RXN0-280)
ec:-.-.-.-(ABC-25-RXN)	ec:1.10.2.-(CYT-UBIQUINOL-OXID-RXN)
ec:-.-.-.-(ABC-25-RXN)	ec:1.11.1.-(RXN0-267)
ec:-.-.-.-(ABC-25-RXN)	ec:1.11.1.6
ec:-.-.-.-(ABC-25-RXN)	ec:1.11.1.7
ec:-.-.-.-(ABC-25-RXN)	ec:1.14.13.-(MHPHYDROXY-RXN)
ec:-.-.-.-(ABC-25-RXN)	ec:1.14.3.-(2-OCTAPRENYL-6-METHOXYPHENOL-HYDROX-RXN)
ec:-.-.-.-(ABC-25-RXN)	ec:1.16.3.1
ec:-.-.-.-(ABC-25-RXN)	ec:1.17.1.2
ec:-.-.-.-(ABC-25-RXN)	ec:1.17.4.-(RXN0-722)
ec:-.-.-.-(ABC-25-RXN)	ec:1.17.4.1
ec:-.-.-.-(ABC-25-RXN)	ec:1.18.1.-(RXN0-341)
ec:-.-.-.-(ABC-25-RXN)	ec:1.2.1.11
ec:-.-.-.-(ABC-25-RXN)	ec:1.2.1.12
ec:-.-.-.-(ABC-25-RXN)	ec:1.2.1.41
ec:-.-.-.-(ABC-25-RXN)	ec:1.3.3.4
ec:-.-.-.-(ABC-25-RXN)	ec:1.6.4.-(R4-RXN)
ec:-.-.-.-(ABC-25-RXN)	ec:2.3.1.-(PTAALT-RXN)
ec:-.-.-.-(ABC-25-RXN)	ec:2.3.1.8
ec:-.-.-.-(ABC-25-RXN)	ec:2.4.1.1
ec:-.-.-.-(ABC-25-RXN)	ec:2.4.2.-(XANTHOSINEPHOSPHORY-RXN)
ec:-.-.-.-(ABC-25-RXN)	ec:2.4.2.1
ec:-.-.-.-(ABC-25-RXN)	ec:2.4.2.15
ec:-.-.-.-(ABC-25-RXN)	ec:2.4.2.17
ec:-.-.-.-(ABC-25-RXN)	ec:2.4.2.3
ec:-.-.-.-(ABC-25-RXN)	ec:2.4.2.4
ec:-.-.-.-(ABC-25-RXN)	ec:2.5.1.16
ec:-.-.-.-(ABC-25-RXN)	ec:2.6.1.29
ec:-.-.-.-(ABC-25-RXN)	ec:2.7.2.-(PROPKIN-RXN)
ec:-.-.-.-(ABC-25-RXN)	ec:2.7.7.56
ec:-.-.-.-(ABC-25-RXN)	ec:2.7.7.8
ec:-.-.-.-(ABC-25-RXN)	ec:2.9.1.1
ec:-.-.-.-(ABC-25-RXN)	ec:3.5.3.11
ec:-.-.-.-(ABC-25-RXN)	ec:4.1.1.17
ec:-.-.-.-(ABC-25-RXN)	ec:4.1.1.31
ec:-.-.-.-(ABC-25-RXN)	ec:4.1.2.15
ec:-.-.-.-(ABC-25-RXN)	ec:4.1.2.16
ec:-.-.-.-(ABC-25-RXN)	ec:4.1.3.12
ec:-.-.-.-(ABC-25-RXN)	ec:4.1.3.2
ec:-.-.-.-(ABC-25-RXN)	ec:4.1.3.31
ec:-.-.-.-(ABC-25-RXN)	ec:4.1.3.7
ec:-.-.-.-(ABC-25-RXN)	ec:4.1.3.9
ec:-.-.-.-(ABC-25-RXN)	ec:4.2.1.-(CARNDETRU-RXN)
ec:-.-.-.-(ABC-25-RXN)	ec:4.2.1.-(O-SUCCINYLBENZOATE-COA-SYN-RXN)
ec:-.-.-.-(ABC-25-RXN)	ec:4.2.1.1
ec:-.-.-.-(ABC-25-RXN)	ec:4.2.1.10
ec:-.-.-.-(ABC-25-RXN)	ec:4.2.1.11
ec:-.-.-.-(ABC-25-RXN)	ec:4.2.1.12
ec:-.-.-.-(ABC-25-RXN)	ec:4.2.1.14
ec:-.-.-.-(ABC-25-RXN)	ec:4.2.1.2
ec:-.-.-.-(ABC-25-RXN)	ec:4.2.1.24
ec:-.-.-.-(ABC-25-RXN)	ec:4.2.1.3
ec:-.-.-.-(ABC-25-RXN)	ec:4.2.1.32
ec:-.-.-.-(ABC-25-RXN)	ec:4.2.1.46
ec:-.-.-.-(ABC-25-RXN)	ec:4.2.1.52
ec:-.-.-.-(ABC-25-RXN)	ec:4.2.1.6
ec:-.-.-.-(ABC-25-RXN)	ec:4.2.1.60
ec:-.-.-.-(ABC-25-RXN)	ec:4.2.1.66
ec:-.-.-.-(ABC-25-RXN)	ec:4.2.1.70
ec:-.-.-.-(ABC-25-RXN)	ec:4.2.1.75
ec:-.-.-.-(ABC-25-RXN)	ec:4.2.1.79
ec:-.-.-.-(ABC-25-RXN)	ec:4.2.1.80
ec:-.-.-.-(ABC-25-RXN)	ec:4.2.1.89
ec:-.-.-.-(ABC-25-RXN)	ec:4.2.1.9
ec:-.-.-.-(ABC-25-RXN)	ec:4.2.99.9
ec:-.-.-.-(ABC-26-RXN)	ec:-.-.-.-(ABC-27-RXN)
ec:-.-.-.-(ABC-26-RXN)	ec:-.-.-.-(GSDEADENYLATION-RXN)
ec:-.-.-.-(ABC-26-RXN)	ec:-.-.-.-(QUINOLINATE-SYNTHA-RXN)
ec:-.-.-.-(ABC-26-RXN)	ec:-.-.-.-(QUINOLINATE-SYNTHE-MULTI-RXN)
ec:-.-.-.-(ABC-26-RXN)	ec:-.-.-.-(RIBONUCLEOSIDE-TRIP-REDUCT-RXN)
ec:-.-.-.-(ABC-26-RXN)	ec:-.-.-.-(RXN0-2144)
ec:-.-.-.-(ABC-26-RXN)	ec:-.-.-.-(RXN0-723)
ec:-.-.-.-(ABC-26-RXN)	ec:-.-.-.-(RXN0-724)
ec:-.-.-.-(ABC-26-RXN)	ec:-.-.-.-(RXN0-745)
ec:-.-.-.-(ABC-26-RXN)	ec:-.-.-.-(RXN0-746)
ec:-.-.-.-(ABC-26-RXN)	ec:-.-.-.-(RXN0-747)
ec:-.-.-.-(ABC-26-RXN)	ec:-.-.-.-(RXN0-748)
ec:-.-.-.-(ABC-26-RXN)	ec:-.-.-.-(RXN0-884)
ec:-.-.-.-(ABC-26-RXN)	ec:-.-.-.-(TRANS-RXN-114)
ec:-.-.-.-(ABC-26-RXN)	ec:-.-.-.-(TRANS-RXN-118)
ec:-.-.-.-(ABC-26-RXN)	ec:-.-.-.-(TRANS-RXN-118A)
ec:-.-.-.-(ABC-26-RXN)	ec:-.-.-.-(TRANS-RXN-145)
ec:-.-.-.-(ABC-26-RXN)	ec:-.-.-.-(TRANS-RXN-29)
ec:-.-.-.-(ABC-26-RXN)	ec:-.-.-.-(TRANS-RXN-32)
ec:-.-.-.-(ABC-26-RXN)	ec:-.-.-.-(URA-PHOSPH-RXN)
ec:-.-.-.-(ABC-26-RXN)	ec:1.-.-.-(R401-RXN)
ec:-.-.-.-(ABC-26-RXN)	ec:1.-.-.-(RXN0-276)
ec:-.-.-.-(ABC-26-RXN)	ec:1.1.-.-(RXN0-280)
ec:-.-.-.-(ABC-26-RXN)	ec:1.10.2.-(CYT-UBIQUINOL-OXID-RXN)
ec:-.-.-.-(ABC-26-RXN)	ec:1.11.1.-(RXN0-267)
ec:-.-.-.-(ABC-26-RXN)	ec:1.11.1.6
ec:-.-.-.-(ABC-26-RXN)	ec:1.11.1.7
ec:-.-.-.-(ABC-26-RXN)	ec:1.14.13.-(MHPHYDROXY-RXN)
ec:-.-.-.-(ABC-26-RXN)	ec:1.14.3.-(2-OCTAPRENYL-6-METHOXYPHENOL-HYDROX-RXN)
ec:-.-.-.-(ABC-26-RXN)	ec:1.16.3.1
ec:-.-.-.-(ABC-26-RXN)	ec:1.17.1.2
ec:-.-.-.-(ABC-26-RXN)	ec:1.17.4.-(RXN0-722)
ec:-.-.-.-(ABC-26-RXN)	ec:1.17.4.1
ec:-.-.-.-(ABC-26-RXN)	ec:1.18.1.-(RXN0-341)
ec:-.-.-.-(ABC-26-RXN)	ec:1.2.1.11
ec:-.-.-.-(ABC-26-RXN)	ec:1.2.1.12
ec:-.-.-.-(ABC-26-RXN)	ec:1.2.1.41
ec:-.-.-.-(ABC-26-RXN)	ec:1.3.3.4
ec:-.-.-.-(ABC-26-RXN)	ec:1.5.1.2
ec:-.-.-.-(ABC-26-RXN)	ec:1.5.99.8
ec:-.-.-.-(ABC-26-RXN)	ec:1.6.4.-(R4-RXN)
ec:-.-.-.-(ABC-26-RXN)	ec:2.3.1.-(PTAALT-RXN)
ec:-.-.-.-(ABC-26-RXN)	ec:2.3.1.8
ec:-.-.-.-(ABC-26-RXN)	ec:2.4.1.1
ec:-.-.-.-(ABC-26-RXN)	ec:2.4.2.-(XANTHOSINEPHOSPHORY-RXN)
ec:-.-.-.-(ABC-26-RXN)	ec:2.4.2.1
ec:-.-.-.-(ABC-26-RXN)	ec:2.4.2.15
ec:-.-.-.-(ABC-26-RXN)	ec:2.4.2.17
ec:-.-.-.-(ABC-26-RXN)	ec:2.4.2.3
ec:-.-.-.-(ABC-26-RXN)	ec:2.4.2.4
ec:-.-.-.-(ABC-26-RXN)	ec:2.7.2.-(PROPKIN-RXN)
ec:-.-.-.-(ABC-26-RXN)	ec:2.7.7.56
ec:-.-.-.-(ABC-26-RXN)	ec:2.7.7.8
ec:-.-.-.-(ABC-26-RXN)	ec:2.9.1.1
ec:-.-.-.-(ABC-26-RXN)	ec:4.1.1.31
ec:-.-.-.-(ABC-26-RXN)	ec:4.1.2.15
ec:-.-.-.-(ABC-26-RXN)	ec:4.1.2.16
ec:-.-.-.-(ABC-26-RXN)	ec:4.1.3.12
ec:-.-.-.-(ABC-26-RXN)	ec:4.1.3.2
ec:-.-.-.-(ABC-26-RXN)	ec:4.1.3.31
ec:-.-.-.-(ABC-26-RXN)	ec:4.1.3.7
ec:-.-.-.-(ABC-26-RXN)	ec:4.1.3.9
ec:-.-.-.-(ABC-26-RXN)	ec:4.2.1.-(CARNDETRU-RXN)
ec:-.-.-.-(ABC-26-RXN)	ec:4.2.1.-(O-SUCCINYLBENZOATE-COA-SYN-RXN)
ec:-.-.-.-(ABC-26-RXN)	ec:4.2.1.1
ec:-.-.-.-(ABC-26-RXN)	ec:4.2.1.10
ec:-.-.-.-(ABC-26-RXN)	ec:4.2.1.11
ec:-.-.-.-(ABC-26-RXN)	ec:4.2.1.12
ec:-.-.-.-(ABC-26-RXN)	ec:4.2.1.14
ec:-.-.-.-(ABC-26-RXN)	ec:4.2.1.2
ec:-.-.-.-(ABC-26-RXN)	ec:4.2.1.24
ec:-.-.-.-(ABC-26-RXN)	ec:4.2.1.3
ec:-.-.-.-(ABC-26-RXN)	ec:4.2.1.32
ec:-.-.-.-(ABC-26-RXN)	ec:4.2.1.46
ec:-.-.-.-(ABC-26-RXN)	ec:4.2.1.52
ec:-.-.-.-(ABC-26-RXN)	ec:4.2.1.6
ec:-.-.-.-(ABC-26-RXN)	ec:4.2.1.60
ec:-.-.-.-(ABC-26-RXN)	ec:4.2.1.66
ec:-.-.-.-(ABC-26-RXN)	ec:4.2.1.70
ec:-.-.-.-(ABC-26-RXN)	ec:4.2.1.75
ec:-.-.-.-(ABC-26-RXN)	ec:4.2.1.79
ec:-.-.-.-(ABC-26-RXN)	ec:4.2.1.80
ec:-.-.-.-(ABC-26-RXN)	ec:4.2.1.89
ec:-.-.-.-(ABC-26-RXN)	ec:4.2.1.9
ec:-.-.-.-(ABC-26-RXN)	ec:4.2.99.9
ec:-.-.-.-(ABC-26-RXN)	ec:6.1.1.15
ec:-.-.-.-(ABC-27-RXN)	ec:-.-.-.-(ABC-10-RXN)
ec:-.-.-.-(ABC-27-RXN)	ec:-.-.-.-(ABC-11-RXN)
ec:-.-.-.-(ABC-27-RXN)	ec:-.-.-.-(ABC-12-RXN)
ec:-.-.-.-(ABC-27-RXN)	ec:-.-.-.-(ABC-13-RXN)
ec:-.-.-.-(ABC-27-RXN)	ec:-.-.-.-(ABC-14-RXN)
ec:-.-.-.-(ABC-27-RXN)	ec:-.-.-.-(ABC-15-RXN)
ec:-.-.-.-(ABC-27-RXN)	ec:-.-.-.-(ABC-16-RXN)
ec:-.-.-.-(ABC-27-RXN)	ec:-.-.-.-(ABC-18-RXN)
ec:-.-.-.-(ABC-27-RXN)	ec:-.-.-.-(ABC-19-RXN)
ec:-.-.-.-(ABC-27-RXN)	ec:-.-.-.-(ABC-2-RXN)
ec:-.-.-.-(ABC-27-RXN)	ec:-.-.-.-(ABC-20-RXN)
ec:-.-.-.-(ABC-27-RXN)	ec:-.-.-.-(ABC-22-RXN)
ec:-.-.-.-(ABC-27-RXN)	ec:-.-.-.-(ABC-23-RXN)
ec:-.-.-.-(ABC-27-RXN)	ec:-.-.-.-(ABC-24-RXN)
ec:-.-.-.-(ABC-27-RXN)	ec:-.-.-.-(ABC-25-RXN)
ec:-.-.-.-(ABC-27-RXN)	ec:-.-.-.-(ABC-26-RXN)
ec:-.-.-.-(ABC-27-RXN)	ec:-.-.-.-(ABC-28-RXN)
ec:-.-.-.-(ABC-27-RXN)	ec:-.-.-.-(ABC-29-RXN)
ec:-.-.-.-(ABC-27-RXN)	ec:-.-.-.-(ABC-3-RXN)
ec:-.-.-.-(ABC-27-RXN)	ec:-.-.-.-(ABC-32-RXN)
ec:-.-.-.-(ABC-27-RXN)	ec:-.-.-.-(ABC-33-RXN)
ec:-.-.-.-(ABC-27-RXN)	ec:-.-.-.-(ABC-34-RXN)
ec:-.-.-.-(ABC-27-RXN)	ec:-.-.-.-(ABC-35-RXN)
ec:-.-.-.-(ABC-27-RXN)	ec:-.-.-.-(ABC-36-RXN)
ec:-.-.-.-(ABC-27-RXN)	ec:-.-.-.-(ABC-37-RXN)
ec:-.-.-.-(ABC-27-RXN)	ec:-.-.-.-(ABC-4-RXN)
ec:-.-.-.-(ABC-27-RXN)	ec:-.-.-.-(ABC-42-RXN)
ec:-.-.-.-(ABC-27-RXN)	ec:-.-.-.-(ABC-5-RXN)
ec:-.-.-.-(ABC-27-RXN)	ec:-.-.-.-(ABC-63-RXN)
ec:-.-.-.-(ABC-27-RXN)	ec:-.-.-.-(ABC-64-RXN)
ec:-.-.-.-(ABC-27-RXN)	ec:-.-.-.-(ABC-7-RXN)
ec:-.-.-.-(ABC-27-RXN)	ec:-.-.-.-(ABC-70-RXN)
ec:-.-.-.-(ABC-27-RXN)	ec:-.-.-.-(ABC-8-RXN)
ec:-.-.-.-(ABC-27-RXN)	ec:-.-.-.-(ABC-9-RXN)
ec:-.-.-.-(ABC-27-RXN)	ec:-.-.-.-(ACID-PHOSPHAT-RXN)
ec:-.-.-.-(ABC-27-RXN)	ec:-.-.-.-(GSDEADENYLATION-RXN)
ec:-.-.-.-(ABC-27-RXN)	ec:-.-.-.-(QUINOLINATE-SYNTHA-RXN)
ec:-.-.-.-(ABC-27-RXN)	ec:-.-.-.-(QUINOLINATE-SYNTHE-MULTI-RXN)
ec:-.-.-.-(ABC-27-RXN)	ec:-.-.-.-(RIBONUCLEOSIDE-TRIP-REDUCT-RXN)
ec:-.-.-.-(ABC-27-RXN)	ec:-.-.-.-(RIBOPHOSPHAT-RXN)
ec:-.-.-.-(ABC-27-RXN)	ec:-.-.-.-(RXN0-2144)
ec:-.-.-.-(ABC-27-RXN)	ec:-.-.-.-(RXN0-2361)
ec:-.-.-.-(ABC-27-RXN)	ec:-.-.-.-(RXN0-723)
ec:-.-.-.-(ABC-27-RXN)	ec:-.-.-.-(RXN0-724)
ec:-.-.-.-(ABC-27-RXN)	ec:-.-.-.-(RXN0-742)
ec:-.-.-.-(ABC-27-RXN)	ec:-.-.-.-(RXN0-745)
ec:-.-.-.-(ABC-27-RXN)	ec:-.-.-.-(RXN0-746)
ec:-.-.-.-(ABC-27-RXN)	ec:-.-.-.-(RXN0-747)
ec:-.-.-.-(ABC-27-RXN)	ec:-.-.-.-(RXN0-748)
ec:-.-.-.-(ABC-27-RXN)	ec:-.-.-.-(RXN0-884)
ec:-.-.-.-(ABC-27-RXN)	ec:-.-.-.-(TRANS-RXN-114)
ec:-.-.-.-(ABC-27-RXN)	ec:-.-.-.-(TRANS-RXN-145)
ec:-.-.-.-(ABC-27-RXN)	ec:-.-.-.-(TRANS-RXN-2)
ec:-.-.-.-(ABC-27-RXN)	ec:-.-.-.-(TRANS-RXN-224)
ec:-.-.-.-(ABC-27-RXN)	ec:-.-.-.-(TRANS-RXN-250)
ec:-.-.-.-(ABC-27-RXN)	ec:-.-.-.-(TRANS-RXN-250A)
ec:-.-.-.-(ABC-27-RXN)	ec:-.-.-.-(TRANS-RXN-32)
ec:-.-.-.-(ABC-27-RXN)	ec:-.-.-.-(TRANS-RXN-34)
ec:-.-.-.-(ABC-27-RXN)	ec:-.-.-.-(TRANS-RXN-37)
ec:-.-.-.-(ABC-27-RXN)	ec:-.-.-.-(TRANS-RXN-6)
ec:-.-.-.-(ABC-27-RXN)	ec:-.-.-.-(TRANS-RXN-7)
ec:-.-.-.-(ABC-27-RXN)	ec:-.-.-.-(TRANS-RXN0-162)
ec:-.-.-.-(ABC-27-RXN)	ec:-.-.-.-(TRANS-RXN0-202)
ec:-.-.-.-(ABC-27-RXN)	ec:-.-.-.-(URA-PHOSPH-RXN)
ec:-.-.-.-(ABC-27-RXN)	ec:1.-.-.-(R401-RXN)
ec:-.-.-.-(ABC-27-RXN)	ec:1.-.-.-(RXN0-276)
ec:-.-.-.-(ABC-27-RXN)	ec:1.1.-.-(RXN0-280)
ec:-.-.-.-(ABC-27-RXN)	ec:1.10.2.-(CYT-UBIQUINOL-OXID-RXN)
ec:-.-.-.-(ABC-27-RXN)	ec:1.11.1.-(RXN0-267)
ec:-.-.-.-(ABC-27-RXN)	ec:1.11.1.6
ec:-.-.-.-(ABC-27-RXN)	ec:1.11.1.7
ec:-.-.-.-(ABC-27-RXN)	ec:1.14.13.-(MHPHYDROXY-RXN)
ec:-.-.-.-(ABC-27-RXN)	ec:1.14.3.-(2-OCTAPRENYL-6-METHOXYPHENOL-HYDROX-RXN)
ec:-.-.-.-(ABC-27-RXN)	ec:1.16.3.1
ec:-.-.-.-(ABC-27-RXN)	ec:1.17.1.2
ec:-.-.-.-(ABC-27-RXN)	ec:1.17.4.-(RXN0-722)
ec:-.-.-.-(ABC-27-RXN)	ec:1.17.4.1
ec:-.-.-.-(ABC-27-RXN)	ec:1.18.1.-(RXN0-341)
ec:-.-.-.-(ABC-27-RXN)	ec:1.2.1.11
ec:-.-.-.-(ABC-27-RXN)	ec:1.2.1.12
ec:-.-.-.-(ABC-27-RXN)	ec:1.2.1.38
ec:-.-.-.-(ABC-27-RXN)	ec:1.2.1.41
ec:-.-.-.-(ABC-27-RXN)	ec:1.3.3.4
ec:-.-.-.-(ABC-27-RXN)	ec:1.6.4.-(R4-RXN)
ec:-.-.-.-(ABC-27-RXN)	ec:2.1.2.-(GARTRANSFORMYL2-RXN)
ec:-.-.-.-(ABC-27-RXN)	ec:2.1.3.2
ec:-.-.-.-(ABC-27-RXN)	ec:2.1.3.3
ec:-.-.-.-(ABC-27-RXN)	ec:2.3.1.-(PTAALT-RXN)
ec:-.-.-.-(ABC-27-RXN)	ec:2.3.1.8
ec:-.-.-.-(ABC-27-RXN)	ec:2.4.-.-(DEOXYGUANPHOSPHOR-RXN)
ec:-.-.-.-(ABC-27-RXN)	ec:2.4.1.1
ec:-.-.-.-(ABC-27-RXN)	ec:2.4.2.-(XANTHOSINEPHOSPHORY-RXN)
ec:-.-.-.-(ABC-27-RXN)	ec:2.4.2.1
ec:-.-.-.-(ABC-27-RXN)	ec:2.4.2.11
ec:-.-.-.-(ABC-27-RXN)	ec:2.4.2.15
ec:-.-.-.-(ABC-27-RXN)	ec:2.4.2.17
ec:-.-.-.-(ABC-27-RXN)	ec:2.4.2.3
ec:-.-.-.-(ABC-27-RXN)	ec:2.4.2.4
ec:-.-.-.-(ABC-27-RXN)	ec:2.5.1.-(BTUR2-RXN)
ec:-.-.-.-(ABC-27-RXN)	ec:2.5.1.17
ec:-.-.-.-(ABC-27-RXN)	ec:2.5.1.19
ec:-.-.-.-(ABC-27-RXN)	ec:2.5.1.6
ec:-.-.-.-(ABC-27-RXN)	ec:2.5.1.7
ec:-.-.-.-(ABC-27-RXN)	ec:2.5.1.9
ec:-.-.-.-(ABC-27-RXN)	ec:2.7.2.-(PROPKIN-RXN)
ec:-.-.-.-(ABC-27-RXN)	ec:2.7.7.22
ec:-.-.-.-(ABC-27-RXN)	ec:2.7.7.56
ec:-.-.-.-(ABC-27-RXN)	ec:2.7.7.8
ec:-.-.-.-(ABC-27-RXN)	ec:2.7.9.2
ec:-.-.-.-(ABC-27-RXN)	ec:2.7.9.3
ec:-.-.-.-(ABC-27-RXN)	ec:2.9.1.1
ec:-.-.-.-(ABC-27-RXN)	ec:3.1.3.-(NADPPHOSPHAT-RXN)
ec:-.-.-.-(ABC-27-RXN)	ec:3.1.3.-(RIBAZOLEPHOSPHAT-RXN)
ec:-.-.-.-(ABC-27-RXN)	ec:3.1.3.-(RXN0-312)
ec:-.-.-.-(ABC-27-RXN)	ec:3.1.3.1
ec:-.-.-.-(ABC-27-RXN)	ec:3.1.3.11
ec:-.-.-.-(ABC-27-RXN)	ec:3.1.3.12
ec:-.-.-.-(ABC-27-RXN)	ec:3.1.3.16
ec:-.-.-.-(ABC-27-RXN)	ec:3.1.3.18
ec:-.-.-.-(ABC-27-RXN)	ec:3.1.3.2
ec:-.-.-.-(ABC-27-RXN)	ec:3.1.3.25
ec:-.-.-.-(ABC-27-RXN)	ec:3.1.3.26
ec:-.-.-.-(ABC-27-RXN)	ec:3.1.3.27
ec:-.-.-.-(ABC-27-RXN)	ec:3.1.3.3
ec:-.-.-.-(ABC-27-RXN)	ec:3.1.3.45
ec:-.-.-.-(ABC-27-RXN)	ec:3.1.3.48
ec:-.-.-.-(ABC-27-RXN)	ec:3.1.3.5
ec:-.-.-.-(ABC-27-RXN)	ec:3.1.3.6
ec:-.-.-.-(ABC-27-RXN)	ec:3.1.3.8
ec:-.-.-.-(ABC-27-RXN)	ec:3.6.1.-(DIHYDRONEOPTERIN-MONO-P-DEPHOS-RXN)
ec:-.-.-.-(ABC-27-RXN)	ec:3.6.1.-(RXN0-1021)
ec:-.-.-.-(ABC-27-RXN)	ec:3.6.1.34
ec:-.-.-.-(ABC-27-RXN)	ec:3.6.1.40
ec:-.-.-.-(ABC-27-RXN)	ec:3.6.1.6
ec:-.-.-.-(ABC-27-RXN)	ec:3.6.4.10
ec:-.-.-.-(ABC-27-RXN)	ec:4.1.1.31
ec:-.-.-.-(ABC-27-RXN)	ec:4.1.2.15
ec:-.-.-.-(ABC-27-RXN)	ec:4.1.2.16
ec:-.-.-.-(ABC-27-RXN)	ec:4.1.3.12
ec:-.-.-.-(ABC-27-RXN)	ec:4.1.3.2
ec:-.-.-.-(ABC-27-RXN)	ec:4.1.3.31
ec:-.-.-.-(ABC-27-RXN)	ec:4.1.3.7
ec:-.-.-.-(ABC-27-RXN)	ec:4.1.3.9
ec:-.-.-.-(ABC-27-RXN)	ec:4.2.1.-(CARNDETRU-RXN)
ec:-.-.-.-(ABC-27-RXN)	ec:4.2.1.-(O-SUCCINYLBENZOATE-COA-SYN-RXN)
ec:-.-.-.-(ABC-27-RXN)	ec:4.2.1.1
ec:-.-.-.-(ABC-27-RXN)	ec:4.2.1.10
ec:-.-.-.-(ABC-27-RXN)	ec:4.2.1.11
ec:-.-.-.-(ABC-27-RXN)	ec:4.2.1.12
ec:-.-.-.-(ABC-27-RXN)	ec:4.2.1.14
ec:-.-.-.-(ABC-27-RXN)	ec:4.2.1.2
ec:-.-.-.-(ABC-27-RXN)	ec:4.2.1.24
ec:-.-.-.-(ABC-27-RXN)	ec:4.2.1.3
ec:-.-.-.-(ABC-27-RXN)	ec:4.2.1.32
ec:-.-.-.-(ABC-27-RXN)	ec:4.2.1.46
ec:-.-.-.-(ABC-27-RXN)	ec:4.2.1.52
ec:-.-.-.-(ABC-27-RXN)	ec:4.2.1.6
ec:-.-.-.-(ABC-27-RXN)	ec:4.2.1.60
ec:-.-.-.-(ABC-27-RXN)	ec:4.2.1.66
ec:-.-.-.-(ABC-27-RXN)	ec:4.2.1.70
ec:-.-.-.-(ABC-27-RXN)	ec:4.2.1.75
ec:-.-.-.-(ABC-27-RXN)	ec:4.2.1.79
ec:-.-.-.-(ABC-27-RXN)	ec:4.2.1.80
ec:-.-.-.-(ABC-27-RXN)	ec:4.2.1.89
ec:-.-.-.-(ABC-27-RXN)	ec:4.2.1.9
ec:-.-.-.-(ABC-27-RXN)	ec:4.2.99.2
ec:-.-.-.-(ABC-27-RXN)	ec:4.2.99.9
ec:-.-.-.-(ABC-27-RXN)	ec:4.6.1.3
ec:-.-.-.-(ABC-27-RXN)	ec:6.2.1.5
ec:-.-.-.-(ABC-27-RXN)	ec:6.3.1.8
ec:-.-.-.-(ABC-27-RXN)	ec:6.3.2.12
ec:-.-.-.-(ABC-27-RXN)	ec:6.3.2.13
ec:-.-.-.-(ABC-27-RXN)	ec:6.3.2.15
ec:-.-.-.-(ABC-27-RXN)	ec:6.3.2.17
ec:-.-.-.-(ABC-27-RXN)	ec:6.3.2.2
ec:-.-.-.-(ABC-27-RXN)	ec:6.3.2.3
ec:-.-.-.-(ABC-27-RXN)	ec:6.3.2.4
ec:-.-.-.-(ABC-27-RXN)	ec:6.3.2.6
ec:-.-.-.-(ABC-27-RXN)	ec:6.3.2.8
ec:-.-.-.-(ABC-27-RXN)	ec:6.3.2.9
ec:-.-.-.-(ABC-27-RXN)	ec:6.3.3.3
ec:-.-.-.-(ABC-27-RXN)	ec:6.3.4.13
ec:-.-.-.-(ABC-27-RXN)	ec:6.3.4.14
ec:-.-.-.-(ABC-27-RXN)	ec:6.3.4.4
ec:-.-.-.-(ABC-27-RXN)	ec:6.3.5.5
ec:-.-.-.-(ABC-27-RXN)	ec:6.4.1.2
ec:-.-.-.-(ABC-27-RXN)	ec:6.4.1.3
ec:-.-.-.-(ABC-28-RXN)	ec:-.-.-.-(ABC-27-RXN)
ec:-.-.-.-(ABC-28-RXN)	ec:-.-.-.-(GSDEADENYLATION-RXN)
ec:-.-.-.-(ABC-28-RXN)	ec:-.-.-.-(QUINOLINATE-SYNTHA-RXN)
ec:-.-.-.-(ABC-28-RXN)	ec:-.-.-.-(QUINOLINATE-SYNTHE-MULTI-RXN)
ec:-.-.-.-(ABC-28-RXN)	ec:-.-.-.-(RIBONUCLEOSIDE-TRIP-REDUCT-RXN)
ec:-.-.-.-(ABC-28-RXN)	ec:-.-.-.-(RXN0-2144)
ec:-.-.-.-(ABC-28-RXN)	ec:-.-.-.-(RXN0-723)
ec:-.-.-.-(ABC-28-RXN)	ec:-.-.-.-(RXN0-724)
ec:-.-.-.-(ABC-28-RXN)	ec:-.-.-.-(RXN0-745)
ec:-.-.-.-(ABC-28-RXN)	ec:-.-.-.-(RXN0-746)
ec:-.-.-.-(ABC-28-RXN)	ec:-.-.-.-(RXN0-747)
ec:-.-.-.-(ABC-28-RXN)	ec:-.-.-.-(RXN0-748)
ec:-.-.-.-(ABC-28-RXN)	ec:-.-.-.-(RXN0-884)
ec:-.-.-.-(ABC-28-RXN)	ec:-.-.-.-(TRANS-RXN-114)
ec:-.-.-.-(ABC-28-RXN)	ec:-.-.-.-(TRANS-RXN-145)
ec:-.-.-.-(ABC-28-RXN)	ec:-.-.-.-(TRANS-RXN-32)
ec:-.-.-.-(ABC-28-RXN)	ec:-.-.-.-(URA-PHOSPH-RXN)
ec:-.-.-.-(ABC-28-RXN)	ec:1.-.-.-(R401-RXN)
ec:-.-.-.-(ABC-28-RXN)	ec:1.-.-.-(RXN0-276)
ec:-.-.-.-(ABC-28-RXN)	ec:1.1.-.-(RXN0-280)
ec:-.-.-.-(ABC-28-RXN)	ec:1.10.2.-(CYT-UBIQUINOL-OXID-RXN)
ec:-.-.-.-(ABC-28-RXN)	ec:1.11.1.-(RXN0-267)
ec:-.-.-.-(ABC-28-RXN)	ec:1.11.1.6
ec:-.-.-.-(ABC-28-RXN)	ec:1.11.1.7
ec:-.-.-.-(ABC-28-RXN)	ec:1.14.13.-(MHPHYDROXY-RXN)
ec:-.-.-.-(ABC-28-RXN)	ec:1.14.3.-(2-OCTAPRENYL-6-METHOXYPHENOL-HYDROX-RXN)
ec:-.-.-.-(ABC-28-RXN)	ec:1.16.3.1
ec:-.-.-.-(ABC-28-RXN)	ec:1.17.1.2
ec:-.-.-.-(ABC-28-RXN)	ec:1.17.4.-(RXN0-722)
ec:-.-.-.-(ABC-28-RXN)	ec:1.17.4.1
ec:-.-.-.-(ABC-28-RXN)	ec:1.18.1.-(RXN0-341)
ec:-.-.-.-(ABC-28-RXN)	ec:1.2.1.11
ec:-.-.-.-(ABC-28-RXN)	ec:1.2.1.12
ec:-.-.-.-(ABC-28-RXN)	ec:1.2.1.41
ec:-.-.-.-(ABC-28-RXN)	ec:1.3.3.4
ec:-.-.-.-(ABC-28-RXN)	ec:1.6.4.-(R4-RXN)
ec:-.-.-.-(ABC-28-RXN)	ec:2.3.1.-(PTAALT-RXN)
ec:-.-.-.-(ABC-28-RXN)	ec:2.3.1.8
ec:-.-.-.-(ABC-28-RXN)	ec:2.4.1.1
ec:-.-.-.-(ABC-28-RXN)	ec:2.4.2.-(XANTHOSINEPHOSPHORY-RXN)
ec:-.-.-.-(ABC-28-RXN)	ec:2.4.2.1
ec:-.-.-.-(ABC-28-RXN)	ec:2.4.2.15
ec:-.-.-.-(ABC-28-RXN)	ec:2.4.2.17
ec:-.-.-.-(ABC-28-RXN)	ec:2.4.2.3
ec:-.-.-.-(ABC-28-RXN)	ec:2.4.2.4
ec:-.-.-.-(ABC-28-RXN)	ec:2.7.1.15
ec:-.-.-.-(ABC-28-RXN)	ec:2.7.2.-(PROPKIN-RXN)
ec:-.-.-.-(ABC-28-RXN)	ec:2.7.7.56
ec:-.-.-.-(ABC-28-RXN)	ec:2.7.7.8
ec:-.-.-.-(ABC-28-RXN)	ec:2.9.1.1
ec:-.-.-.-(ABC-28-RXN)	ec:4.1.1.31
ec:-.-.-.-(ABC-28-RXN)	ec:4.1.2.15
ec:-.-.-.-(ABC-28-RXN)	ec:4.1.2.16
ec:-.-.-.-(ABC-28-RXN)	ec:4.1.3.12
ec:-.-.-.-(ABC-28-RXN)	ec:4.1.3.2
ec:-.-.-.-(ABC-28-RXN)	ec:4.1.3.31
ec:-.-.-.-(ABC-28-RXN)	ec:4.1.3.7
ec:-.-.-.-(ABC-28-RXN)	ec:4.1.3.9
ec:-.-.-.-(ABC-28-RXN)	ec:4.2.1.-(CARNDETRU-RXN)
ec:-.-.-.-(ABC-28-RXN)	ec:4.2.1.-(O-SUCCINYLBENZOATE-COA-SYN-RXN)
ec:-.-.-.-(ABC-28-RXN)	ec:4.2.1.1
ec:-.-.-.-(ABC-28-RXN)	ec:4.2.1.10
ec:-.-.-.-(ABC-28-RXN)	ec:4.2.1.11
ec:-.-.-.-(ABC-28-RXN)	ec:4.2.1.12
ec:-.-.-.-(ABC-28-RXN)	ec:4.2.1.14
ec:-.-.-.-(ABC-28-RXN)	ec:4.2.1.2
ec:-.-.-.-(ABC-28-RXN)	ec:4.2.1.24
ec:-.-.-.-(ABC-28-RXN)	ec:4.2.1.3
ec:-.-.-.-(ABC-28-RXN)	ec:4.2.1.32
ec:-.-.-.-(ABC-28-RXN)	ec:4.2.1.46
ec:-.-.-.-(ABC-28-RXN)	ec:4.2.1.52
ec:-.-.-.-(ABC-28-RXN)	ec:4.2.1.6
ec:-.-.-.-(ABC-28-RXN)	ec:4.2.1.60
ec:-.-.-.-(ABC-28-RXN)	ec:4.2.1.66
ec:-.-.-.-(ABC-28-RXN)	ec:4.2.1.70
ec:-.-.-.-(ABC-28-RXN)	ec:4.2.1.75
ec:-.-.-.-(ABC-28-RXN)	ec:4.2.1.79
ec:-.-.-.-(ABC-28-RXN)	ec:4.2.1.80
ec:-.-.-.-(ABC-28-RXN)	ec:4.2.1.89
ec:-.-.-.-(ABC-28-RXN)	ec:4.2.1.9
ec:-.-.-.-(ABC-28-RXN)	ec:4.2.99.9
ec:-.-.-.-(ABC-29-RXN)	ec:-.-.-.-(ABC-22-RXN)
ec:-.-.-.-(ABC-29-RXN)	ec:-.-.-.-(ABC-27-RXN)
ec:-.-.-.-(ABC-29-RXN)	ec:-.-.-.-(GSDEADENYLATION-RXN)
ec:-.-.-.-(ABC-29-RXN)	ec:-.-.-.-(QUINOLINATE-SYNTHA-RXN)
ec:-.-.-.-(ABC-29-RXN)	ec:-.-.-.-(QUINOLINATE-SYNTHE-MULTI-RXN)
ec:-.-.-.-(ABC-29-RXN)	ec:-.-.-.-(RIBONUCLEOSIDE-TRIP-REDUCT-RXN)
ec:-.-.-.-(ABC-29-RXN)	ec:-.-.-.-(RXN0-2144)
ec:-.-.-.-(ABC-29-RXN)	ec:-.-.-.-(RXN0-723)
ec:-.-.-.-(ABC-29-RXN)	ec:-.-.-.-(RXN0-724)
ec:-.-.-.-(ABC-29-RXN)	ec:-.-.-.-(RXN0-745)
ec:-.-.-.-(ABC-29-RXN)	ec:-.-.-.-(RXN0-746)
ec:-.-.-.-(ABC-29-RXN)	ec:-.-.-.-(RXN0-747)
ec:-.-.-.-(ABC-29-RXN)	ec:-.-.-.-(RXN0-748)
ec:-.-.-.-(ABC-29-RXN)	ec:-.-.-.-(RXN0-884)
ec:-.-.-.-(ABC-29-RXN)	ec:-.-.-.-(TRANS-RXN-114)
ec:-.-.-.-(ABC-29-RXN)	ec:-.-.-.-(TRANS-RXN-145)
ec:-.-.-.-(ABC-29-RXN)	ec:-.-.-.-(TRANS-RXN-32)
ec:-.-.-.-(ABC-29-RXN)	ec:-.-.-.-(URA-PHOSPH-RXN)
ec:-.-.-.-(ABC-29-RXN)	ec:1.-.-.-(R401-RXN)
ec:-.-.-.-(ABC-29-RXN)	ec:1.-.-.-(RXN0-276)
ec:-.-.-.-(ABC-29-RXN)	ec:1.1.-.-(RXN0-280)
ec:-.-.-.-(ABC-29-RXN)	ec:1.10.2.-(CYT-UBIQUINOL-OXID-RXN)
ec:-.-.-.-(ABC-29-RXN)	ec:1.11.1.-(RXN0-267)
ec:-.-.-.-(ABC-29-RXN)	ec:1.11.1.6
ec:-.-.-.-(ABC-29-RXN)	ec:1.11.1.7
ec:-.-.-.-(ABC-29-RXN)	ec:1.14.13.-(MHPHYDROXY-RXN)
ec:-.-.-.-(ABC-29-RXN)	ec:1.14.3.-(2-OCTAPRENYL-6-METHOXYPHENOL-HYDROX-RXN)
ec:-.-.-.-(ABC-29-RXN)	ec:1.16.3.1
ec:-.-.-.-(ABC-29-RXN)	ec:1.17.1.2
ec:-.-.-.-(ABC-29-RXN)	ec:1.17.4.-(RXN0-722)
ec:-.-.-.-(ABC-29-RXN)	ec:1.17.4.1
ec:-.-.-.-(ABC-29-RXN)	ec:1.18.1.-(RXN0-341)
ec:-.-.-.-(ABC-29-RXN)	ec:1.2.1.11
ec:-.-.-.-(ABC-29-RXN)	ec:1.2.1.12
ec:-.-.-.-(ABC-29-RXN)	ec:1.2.1.41
ec:-.-.-.-(ABC-29-RXN)	ec:1.3.3.4
ec:-.-.-.-(ABC-29-RXN)	ec:1.6.4.-(R4-RXN)
ec:-.-.-.-(ABC-29-RXN)	ec:2.3.1.-(PTAALT-RXN)
ec:-.-.-.-(ABC-29-RXN)	ec:2.3.1.8
ec:-.-.-.-(ABC-29-RXN)	ec:2.3.2.2
ec:-.-.-.-(ABC-29-RXN)	ec:2.4.1.1
ec:-.-.-.-(ABC-29-RXN)	ec:2.4.2.-(XANTHOSINEPHOSPHORY-RXN)
ec:-.-.-.-(ABC-29-RXN)	ec:2.4.2.1
ec:-.-.-.-(ABC-29-RXN)	ec:2.4.2.15
ec:-.-.-.-(ABC-29-RXN)	ec:2.4.2.17
ec:-.-.-.-(ABC-29-RXN)	ec:2.4.2.3
ec:-.-.-.-(ABC-29-RXN)	ec:2.4.2.4
ec:-.-.-.-(ABC-29-RXN)	ec:2.7.2.-(PROPKIN-RXN)
ec:-.-.-.-(ABC-29-RXN)	ec:2.7.7.56
ec:-.-.-.-(ABC-29-RXN)	ec:2.7.7.8
ec:-.-.-.-(ABC-29-RXN)	ec:2.9.1.1
ec:-.-.-.-(ABC-29-RXN)	ec:4.1.1.31
ec:-.-.-.-(ABC-29-RXN)	ec:4.1.2.15
ec:-.-.-.-(ABC-29-RXN)	ec:4.1.2.16
ec:-.-.-.-(ABC-29-RXN)	ec:4.1.3.12
ec:-.-.-.-(ABC-29-RXN)	ec:4.1.3.2
ec:-.-.-.-(ABC-29-RXN)	ec:4.1.3.31
ec:-.-.-.-(ABC-29-RXN)	ec:4.1.3.7
ec:-.-.-.-(ABC-29-RXN)	ec:4.1.3.9
ec:-.-.-.-(ABC-29-RXN)	ec:4.2.1.-(CARNDETRU-RXN)
ec:-.-.-.-(ABC-29-RXN)	ec:4.2.1.-(O-SUCCINYLBENZOATE-COA-SYN-RXN)
ec:-.-.-.-(ABC-29-RXN)	ec:4.2.1.1
ec:-.-.-.-(ABC-29-RXN)	ec:4.2.1.10
ec:-.-.-.-(ABC-29-RXN)	ec:4.2.1.11
ec:-.-.-.-(ABC-29-RXN)	ec:4.2.1.12
ec:-.-.-.-(ABC-29-RXN)	ec:4.2.1.14
ec:-.-.-.-(ABC-29-RXN)	ec:4.2.1.2
ec:-.-.-.-(ABC-29-RXN)	ec:4.2.1.24
ec:-.-.-.-(ABC-29-RXN)	ec:4.2.1.3
ec:-.-.-.-(ABC-29-RXN)	ec:4.2.1.32
ec:-.-.-.-(ABC-29-RXN)	ec:4.2.1.46
ec:-.-.-.-(ABC-29-RXN)	ec:4.2.1.52
ec:-.-.-.-(ABC-29-RXN)	ec:4.2.1.6
ec:-.-.-.-(ABC-29-RXN)	ec:4.2.1.60
ec:-.-.-.-(ABC-29-RXN)	ec:4.2.1.66
ec:-.-.-.-(ABC-29-RXN)	ec:4.2.1.70
ec:-.-.-.-(ABC-29-RXN)	ec:4.2.1.75
ec:-.-.-.-(ABC-29-RXN)	ec:4.2.1.79
ec:-.-.-.-(ABC-29-RXN)	ec:4.2.1.80
ec:-.-.-.-(ABC-29-RXN)	ec:4.2.1.89
ec:-.-.-.-(ABC-29-RXN)	ec:4.2.1.9
ec:-.-.-.-(ABC-29-RXN)	ec:4.2.99.9
ec:-.-.-.-(ABC-3-RXN)	ec:-.-.-.-(ABC-27-RXN)
ec:-.-.-.-(ABC-3-RXN)	ec:-.-.-.-(GSDEADENYLATION-RXN)
ec:-.-.-.-(ABC-3-RXN)	ec:-.-.-.-(QUINOLINATE-SYNTHA-RXN)
ec:-.-.-.-(ABC-3-RXN)	ec:-.-.-.-(QUINOLINATE-SYNTHE-MULTI-RXN)
ec:-.-.-.-(ABC-3-RXN)	ec:-.-.-.-(RIBONUCLEOSIDE-TRIP-REDUCT-RXN)
ec:-.-.-.-(ABC-3-RXN)	ec:-.-.-.-(RXN0-1961)
ec:-.-.-.-(ABC-3-RXN)	ec:-.-.-.-(RXN0-2144)
ec:-.-.-.-(ABC-3-RXN)	ec:-.-.-.-(RXN0-723)
ec:-.-.-.-(ABC-3-RXN)	ec:-.-.-.-(RXN0-724)
ec:-.-.-.-(ABC-3-RXN)	ec:-.-.-.-(RXN0-745)
ec:-.-.-.-(ABC-3-RXN)	ec:-.-.-.-(RXN0-746)
ec:-.-.-.-(ABC-3-RXN)	ec:-.-.-.-(RXN0-747)
ec:-.-.-.-(ABC-3-RXN)	ec:-.-.-.-(RXN0-748)
ec:-.-.-.-(ABC-3-RXN)	ec:-.-.-.-(RXN0-884)
ec:-.-.-.-(ABC-3-RXN)	ec:-.-.-.-(RXN0-963)
ec:-.-.-.-(ABC-3-RXN)	ec:-.-.-.-(TRANS-RXN-114)
ec:-.-.-.-(ABC-3-RXN)	ec:-.-.-.-(TRANS-RXN-145)
ec:-.-.-.-(ABC-3-RXN)	ec:-.-.-.-(TRANS-RXN-32)
ec:-.-.-.-(ABC-3-RXN)	ec:-.-.-.-(TRANS-RXN-58)
ec:-.-.-.-(ABC-3-RXN)	ec:-.-.-.-(TRANS-RXN-68)
ec:-.-.-.-(ABC-3-RXN)	ec:-.-.-.-(URA-PHOSPH-RXN)
ec:-.-.-.-(ABC-3-RXN)	ec:1.-.-.-(R401-RXN)
ec:-.-.-.-(ABC-3-RXN)	ec:1.-.-.-(RXN0-276)
ec:-.-.-.-(ABC-3-RXN)	ec:1.1.-.-(RXN0-280)
ec:-.-.-.-(ABC-3-RXN)	ec:1.10.2.-(CYT-UBIQUINOL-OXID-RXN)
ec:-.-.-.-(ABC-3-RXN)	ec:1.11.1.-(RXN0-267)
ec:-.-.-.-(ABC-3-RXN)	ec:1.11.1.6
ec:-.-.-.-(ABC-3-RXN)	ec:1.11.1.7
ec:-.-.-.-(ABC-3-RXN)	ec:1.14.13.-(MHPHYDROXY-RXN)
ec:-.-.-.-(ABC-3-RXN)	ec:1.14.3.-(2-OCTAPRENYL-6-METHOXYPHENOL-HYDROX-RXN)
ec:-.-.-.-(ABC-3-RXN)	ec:1.16.3.1
ec:-.-.-.-(ABC-3-RXN)	ec:1.17.1.2
ec:-.-.-.-(ABC-3-RXN)	ec:1.17.4.-(RXN0-722)
ec:-.-.-.-(ABC-3-RXN)	ec:1.17.4.1
ec:-.-.-.-(ABC-3-RXN)	ec:1.18.1.-(RXN0-341)
ec:-.-.-.-(ABC-3-RXN)	ec:1.2.1.11
ec:-.-.-.-(ABC-3-RXN)	ec:1.2.1.12
ec:-.-.-.-(ABC-3-RXN)	ec:1.2.1.41
ec:-.-.-.-(ABC-3-RXN)	ec:1.3.3.4
ec:-.-.-.-(ABC-3-RXN)	ec:1.6.4.-(R4-RXN)
ec:-.-.-.-(ABC-3-RXN)	ec:2.3.1.-(PTAALT-RXN)
ec:-.-.-.-(ABC-3-RXN)	ec:2.3.1.8
ec:-.-.-.-(ABC-3-RXN)	ec:2.4.1.1
ec:-.-.-.-(ABC-3-RXN)	ec:2.4.2.-(XANTHOSINEPHOSPHORY-RXN)
ec:-.-.-.-(ABC-3-RXN)	ec:2.4.2.1
ec:-.-.-.-(ABC-3-RXN)	ec:2.4.2.15
ec:-.-.-.-(ABC-3-RXN)	ec:2.4.2.17
ec:-.-.-.-(ABC-3-RXN)	ec:2.4.2.3
ec:-.-.-.-(ABC-3-RXN)	ec:2.4.2.4
ec:-.-.-.-(ABC-3-RXN)	ec:2.7.2.-(PROPKIN-RXN)
ec:-.-.-.-(ABC-3-RXN)	ec:2.7.7.56
ec:-.-.-.-(ABC-3-RXN)	ec:2.7.7.8
ec:-.-.-.-(ABC-3-RXN)	ec:2.9.1.1
ec:-.-.-.-(ABC-3-RXN)	ec:4.1.1.18
ec:-.-.-.-(ABC-3-RXN)	ec:4.1.1.20
ec:-.-.-.-(ABC-3-RXN)	ec:4.1.1.31
ec:-.-.-.-(ABC-3-RXN)	ec:4.1.2.15
ec:-.-.-.-(ABC-3-RXN)	ec:4.1.2.16
ec:-.-.-.-(ABC-3-RXN)	ec:4.1.3.12
ec:-.-.-.-(ABC-3-RXN)	ec:4.1.3.2
ec:-.-.-.-(ABC-3-RXN)	ec:4.1.3.31
ec:-.-.-.-(ABC-3-RXN)	ec:4.1.3.7
ec:-.-.-.-(ABC-3-RXN)	ec:4.1.3.9
ec:-.-.-.-(ABC-3-RXN)	ec:4.2.1.-(CARNDETRU-RXN)
ec:-.-.-.-(ABC-3-RXN)	ec:4.2.1.-(O-SUCCINYLBENZOATE-COA-SYN-RXN)
ec:-.-.-.-(ABC-3-RXN)	ec:4.2.1.1
ec:-.-.-.-(ABC-3-RXN)	ec:4.2.1.10
ec:-.-.-.-(ABC-3-RXN)	ec:4.2.1.11
ec:-.-.-.-(ABC-3-RXN)	ec:4.2.1.12
ec:-.-.-.-(ABC-3-RXN)	ec:4.2.1.14
ec:-.-.-.-(ABC-3-RXN)	ec:4.2.1.2
ec:-.-.-.-(ABC-3-RXN)	ec:4.2.1.24
ec:-.-.-.-(ABC-3-RXN)	ec:4.2.1.3
ec:-.-.-.-(ABC-3-RXN)	ec:4.2.1.32
ec:-.-.-.-(ABC-3-RXN)	ec:4.2.1.46
ec:-.-.-.-(ABC-3-RXN)	ec:4.2.1.52
ec:-.-.-.-(ABC-3-RXN)	ec:4.2.1.6
ec:-.-.-.-(ABC-3-RXN)	ec:4.2.1.60
ec:-.-.-.-(ABC-3-RXN)	ec:4.2.1.66
ec:-.-.-.-(ABC-3-RXN)	ec:4.2.1.70
ec:-.-.-.-(ABC-3-RXN)	ec:4.2.1.75
ec:-.-.-.-(ABC-3-RXN)	ec:4.2.1.79
ec:-.-.-.-(ABC-3-RXN)	ec:4.2.1.80
ec:-.-.-.-(ABC-3-RXN)	ec:4.2.1.89
ec:-.-.-.-(ABC-3-RXN)	ec:4.2.1.9
ec:-.-.-.-(ABC-3-RXN)	ec:4.2.99.9
ec:-.-.-.-(ABC-3-RXN)	ec:6.1.1.6
ec:-.-.-.-(ABC-32-RXN)	ec:-.-.-.-(ABC-27-RXN)
ec:-.-.-.-(ABC-32-RXN)	ec:-.-.-.-(GSDEADENYLATION-RXN)
ec:-.-.-.-(ABC-32-RXN)	ec:-.-.-.-(QUINOLINATE-SYNTHA-RXN)
ec:-.-.-.-(ABC-32-RXN)	ec:-.-.-.-(QUINOLINATE-SYNTHE-MULTI-RXN)
ec:-.-.-.-(ABC-32-RXN)	ec:-.-.-.-(RIBONUCLEOSIDE-TRIP-REDUCT-RXN)
ec:-.-.-.-(ABC-32-RXN)	ec:-.-.-.-(RXN0-2144)
ec:-.-.-.-(ABC-32-RXN)	ec:-.-.-.-(RXN0-723)
ec:-.-.-.-(ABC-32-RXN)	ec:-.-.-.-(RXN0-724)
ec:-.-.-.-(ABC-32-RXN)	ec:-.-.-.-(RXN0-745)
ec:-.-.-.-(ABC-32-RXN)	ec:-.-.-.-(RXN0-746)
ec:-.-.-.-(ABC-32-RXN)	ec:-.-.-.-(RXN0-747)
ec:-.-.-.-(ABC-32-RXN)	ec:-.-.-.-(RXN0-748)
ec:-.-.-.-(ABC-32-RXN)	ec:-.-.-.-(RXN0-884)
ec:-.-.-.-(ABC-32-RXN)	ec:-.-.-.-(TRANS-RXN-114)
ec:-.-.-.-(ABC-32-RXN)	ec:-.-.-.-(TRANS-RXN-145)
ec:-.-.-.-(ABC-32-RXN)	ec:-.-.-.-(TRANS-RXN-32)
ec:-.-.-.-(ABC-32-RXN)	ec:-.-.-.-(URA-PHOSPH-RXN)
ec:-.-.-.-(ABC-32-RXN)	ec:1.-.-.-(R401-RXN)
ec:-.-.-.-(ABC-32-RXN)	ec:1.-.-.-(RXN0-276)
ec:-.-.-.-(ABC-32-RXN)	ec:1.1.-.-(RXN0-280)
ec:-.-.-.-(ABC-32-RXN)	ec:1.10.2.-(CYT-UBIQUINOL-OXID-RXN)
ec:-.-.-.-(ABC-32-RXN)	ec:1.11.1.-(RXN0-267)
ec:-.-.-.-(ABC-32-RXN)	ec:1.11.1.6
ec:-.-.-.-(ABC-32-RXN)	ec:1.11.1.7
ec:-.-.-.-(ABC-32-RXN)	ec:1.14.13.-(MHPHYDROXY-RXN)
ec:-.-.-.-(ABC-32-RXN)	ec:1.14.3.-(2-OCTAPRENYL-6-METHOXYPHENOL-HYDROX-RXN)
ec:-.-.-.-(ABC-32-RXN)	ec:1.16.3.1
ec:-.-.-.-(ABC-32-RXN)	ec:1.17.1.2
ec:-.-.-.-(ABC-32-RXN)	ec:1.17.4.-(RXN0-722)
ec:-.-.-.-(ABC-32-RXN)	ec:1.17.4.1
ec:-.-.-.-(ABC-32-RXN)	ec:1.18.1.-(RXN0-341)
ec:-.-.-.-(ABC-32-RXN)	ec:1.2.1.11
ec:-.-.-.-(ABC-32-RXN)	ec:1.2.1.12
ec:-.-.-.-(ABC-32-RXN)	ec:1.2.1.41
ec:-.-.-.-(ABC-32-RXN)	ec:1.3.3.4
ec:-.-.-.-(ABC-32-RXN)	ec:1.6.4.-(R4-RXN)
ec:-.-.-.-(ABC-32-RXN)	ec:2.3.1.-(PTAALT-RXN)
ec:-.-.-.-(ABC-32-RXN)	ec:2.3.1.8
ec:-.-.-.-(ABC-32-RXN)	ec:2.4.1.1
ec:-.-.-.-(ABC-32-RXN)	ec:2.4.2.-(XANTHOSINEPHOSPHORY-RXN)
ec:-.-.-.-(ABC-32-RXN)	ec:2.4.2.1
ec:-.-.-.-(ABC-32-RXN)	ec:2.4.2.15
ec:-.-.-.-(ABC-32-RXN)	ec:2.4.2.17
ec:-.-.-.-(ABC-32-RXN)	ec:2.4.2.3
ec:-.-.-.-(ABC-32-RXN)	ec:2.4.2.4
ec:-.-.-.-(ABC-32-RXN)	ec:2.7.1.89
ec:-.-.-.-(ABC-32-RXN)	ec:2.7.2.-(PROPKIN-RXN)
ec:-.-.-.-(ABC-32-RXN)	ec:2.7.7.56
ec:-.-.-.-(ABC-32-RXN)	ec:2.7.7.8
ec:-.-.-.-(ABC-32-RXN)	ec:2.9.1.1
ec:-.-.-.-(ABC-32-RXN)	ec:4.1.1.31
ec:-.-.-.-(ABC-32-RXN)	ec:4.1.2.15
ec:-.-.-.-(ABC-32-RXN)	ec:4.1.2.16
ec:-.-.-.-(ABC-32-RXN)	ec:4.1.3.12
ec:-.-.-.-(ABC-32-RXN)	ec:4.1.3.2
ec:-.-.-.-(ABC-32-RXN)	ec:4.1.3.31
ec:-.-.-.-(ABC-32-RXN)	ec:4.1.3.7
ec:-.-.-.-(ABC-32-RXN)	ec:4.1.3.9
ec:-.-.-.-(ABC-32-RXN)	ec:4.2.1.-(CARNDETRU-RXN)
ec:-.-.-.-(ABC-32-RXN)	ec:4.2.1.-(O-SUCCINYLBENZOATE-COA-SYN-RXN)
ec:-.-.-.-(ABC-32-RXN)	ec:4.2.1.1
ec:-.-.-.-(ABC-32-RXN)	ec:4.2.1.10
ec:-.-.-.-(ABC-32-RXN)	ec:4.2.1.11
ec:-.-.-.-(ABC-32-RXN)	ec:4.2.1.12
ec:-.-.-.-(ABC-32-RXN)	ec:4.2.1.14
ec:-.-.-.-(ABC-32-RXN)	ec:4.2.1.2
ec:-.-.-.-(ABC-32-RXN)	ec:4.2.1.24
ec:-.-.-.-(ABC-32-RXN)	ec:4.2.1.3
ec:-.-.-.-(ABC-32-RXN)	ec:4.2.1.32
ec:-.-.-.-(ABC-32-RXN)	ec:4.2.1.46
ec:-.-.-.-(ABC-32-RXN)	ec:4.2.1.52
ec:-.-.-.-(ABC-32-RXN)	ec:4.2.1.6
ec:-.-.-.-(ABC-32-RXN)	ec:4.2.1.60
ec:-.-.-.-(ABC-32-RXN)	ec:4.2.1.66
ec:-.-.-.-(ABC-32-RXN)	ec:4.2.1.70
ec:-.-.-.-(ABC-32-RXN)	ec:4.2.1.75
ec:-.-.-.-(ABC-32-RXN)	ec:4.2.1.79
ec:-.-.-.-(ABC-32-RXN)	ec:4.2.1.80
ec:-.-.-.-(ABC-32-RXN)	ec:4.2.1.89
ec:-.-.-.-(ABC-32-RXN)	ec:4.2.1.9
ec:-.-.-.-(ABC-32-RXN)	ec:4.2.99.9
ec:-.-.-.-(ABC-33-RXN)	ec:-.-.-.-(ABC-27-RXN)
ec:-.-.-.-(ABC-33-RXN)	ec:-.-.-.-(GSDEADENYLATION-RXN)
ec:-.-.-.-(ABC-33-RXN)	ec:-.-.-.-(QUINOLINATE-SYNTHA-RXN)
ec:-.-.-.-(ABC-33-RXN)	ec:-.-.-.-(QUINOLINATE-SYNTHE-MULTI-RXN)
ec:-.-.-.-(ABC-33-RXN)	ec:-.-.-.-(RIBONUCLEOSIDE-TRIP-REDUCT-RXN)
ec:-.-.-.-(ABC-33-RXN)	ec:-.-.-.-(RXN0-2144)
ec:-.-.-.-(ABC-33-RXN)	ec:-.-.-.-(RXN0-723)
ec:-.-.-.-(ABC-33-RXN)	ec:-.-.-.-(RXN0-724)
ec:-.-.-.-(ABC-33-RXN)	ec:-.-.-.-(RXN0-745)
ec:-.-.-.-(ABC-33-RXN)	ec:-.-.-.-(RXN0-746)
ec:-.-.-.-(ABC-33-RXN)	ec:-.-.-.-(RXN0-747)
ec:-.-.-.-(ABC-33-RXN)	ec:-.-.-.-(RXN0-748)
ec:-.-.-.-(ABC-33-RXN)	ec:-.-.-.-(RXN0-884)
ec:-.-.-.-(ABC-33-RXN)	ec:-.-.-.-(TRANS-RXN-114)
ec:-.-.-.-(ABC-33-RXN)	ec:-.-.-.-(TRANS-RXN-145)
ec:-.-.-.-(ABC-33-RXN)	ec:-.-.-.-(TRANS-RXN-30)
ec:-.-.-.-(ABC-33-RXN)	ec:-.-.-.-(TRANS-RXN-32)
ec:-.-.-.-(ABC-33-RXN)	ec:-.-.-.-(URA-PHOSPH-RXN)
ec:-.-.-.-(ABC-33-RXN)	ec:1.-.-.-(R401-RXN)
ec:-.-.-.-(ABC-33-RXN)	ec:1.-.-.-(RXN0-276)
ec:-.-.-.-(ABC-33-RXN)	ec:1.1.-.-(RXN0-280)
ec:-.-.-.-(ABC-33-RXN)	ec:1.10.2.-(CYT-UBIQUINOL-OXID-RXN)
ec:-.-.-.-(ABC-33-RXN)	ec:1.11.1.-(RXN0-267)
ec:-.-.-.-(ABC-33-RXN)	ec:1.11.1.6
ec:-.-.-.-(ABC-33-RXN)	ec:1.11.1.7
ec:-.-.-.-(ABC-33-RXN)	ec:1.14.13.-(MHPHYDROXY-RXN)
ec:-.-.-.-(ABC-33-RXN)	ec:1.14.3.-(2-OCTAPRENYL-6-METHOXYPHENOL-HYDROX-RXN)
ec:-.-.-.-(ABC-33-RXN)	ec:1.16.3.1
ec:-.-.-.-(ABC-33-RXN)	ec:1.17.1.2
ec:-.-.-.-(ABC-33-RXN)	ec:1.17.4.-(RXN0-722)
ec:-.-.-.-(ABC-33-RXN)	ec:1.17.4.1
ec:-.-.-.-(ABC-33-RXN)	ec:1.18.1.-(RXN0-341)
ec:-.-.-.-(ABC-33-RXN)	ec:1.2.1.11
ec:-.-.-.-(ABC-33-RXN)	ec:1.2.1.12
ec:-.-.-.-(ABC-33-RXN)	ec:1.2.1.41
ec:-.-.-.-(ABC-33-RXN)	ec:1.3.3.4
ec:-.-.-.-(ABC-33-RXN)	ec:1.6.4.-(R4-RXN)
ec:-.-.-.-(ABC-33-RXN)	ec:2.3.1.-(PTAALT-RXN)
ec:-.-.-.-(ABC-33-RXN)	ec:2.3.1.8
ec:-.-.-.-(ABC-33-RXN)	ec:2.4.1.1
ec:-.-.-.-(ABC-33-RXN)	ec:2.4.2.-(XANTHOSINEPHOSPHORY-RXN)
ec:-.-.-.-(ABC-33-RXN)	ec:2.4.2.1
ec:-.-.-.-(ABC-33-RXN)	ec:2.4.2.15
ec:-.-.-.-(ABC-33-RXN)	ec:2.4.2.17
ec:-.-.-.-(ABC-33-RXN)	ec:2.4.2.3
ec:-.-.-.-(ABC-33-RXN)	ec:2.4.2.4
ec:-.-.-.-(ABC-33-RXN)	ec:2.7.2.-(PROPKIN-RXN)
ec:-.-.-.-(ABC-33-RXN)	ec:2.7.7.56
ec:-.-.-.-(ABC-33-RXN)	ec:2.7.7.8
ec:-.-.-.-(ABC-33-RXN)	ec:2.9.1.1
ec:-.-.-.-(ABC-33-RXN)	ec:4.1.1.31
ec:-.-.-.-(ABC-33-RXN)	ec:4.1.2.15
ec:-.-.-.-(ABC-33-RXN)	ec:4.1.2.16
ec:-.-.-.-(ABC-33-RXN)	ec:4.1.3.12
ec:-.-.-.-(ABC-33-RXN)	ec:4.1.3.2
ec:-.-.-.-(ABC-33-RXN)	ec:4.1.3.31
ec:-.-.-.-(ABC-33-RXN)	ec:4.1.3.7
ec:-.-.-.-(ABC-33-RXN)	ec:4.1.3.9
ec:-.-.-.-(ABC-33-RXN)	ec:4.2.1.-(CARNDETRU-RXN)
ec:-.-.-.-(ABC-33-RXN)	ec:4.2.1.-(O-SUCCINYLBENZOATE-COA-SYN-RXN)
ec:-.-.-.-(ABC-33-RXN)	ec:4.2.1.1
ec:-.-.-.-(ABC-33-RXN)	ec:4.2.1.10
ec:-.-.-.-(ABC-33-RXN)	ec:4.2.1.11
ec:-.-.-.-(ABC-33-RXN)	ec:4.2.1.12
ec:-.-.-.-(ABC-33-RXN)	ec:4.2.1.14
ec:-.-.-.-(ABC-33-RXN)	ec:4.2.1.2
ec:-.-.-.-(ABC-33-RXN)	ec:4.2.1.24
ec:-.-.-.-(ABC-33-RXN)	ec:4.2.1.3
ec:-.-.-.-(ABC-33-RXN)	ec:4.2.1.32
ec:-.-.-.-(ABC-33-RXN)	ec:4.2.1.46
ec:-.-.-.-(ABC-33-RXN)	ec:4.2.1.52
ec:-.-.-.-(ABC-33-RXN)	ec:4.2.1.6
ec:-.-.-.-(ABC-33-RXN)	ec:4.2.1.60
ec:-.-.-.-(ABC-33-RXN)	ec:4.2.1.66
ec:-.-.-.-(ABC-33-RXN)	ec:4.2.1.70
ec:-.-.-.-(ABC-33-RXN)	ec:4.2.1.75
ec:-.-.-.-(ABC-33-RXN)	ec:4.2.1.79
ec:-.-.-.-(ABC-33-RXN)	ec:4.2.1.80
ec:-.-.-.-(ABC-33-RXN)	ec:4.2.1.89
ec:-.-.-.-(ABC-33-RXN)	ec:4.2.1.9
ec:-.-.-.-(ABC-33-RXN)	ec:4.2.99.9
ec:-.-.-.-(ABC-33-RXN)	ec:5.3.1.5
ec:-.-.-.-(ABC-34-RXN)	ec:-.-.-.-(ABC-27-RXN)
ec:-.-.-.-(ABC-34-RXN)	ec:-.-.-.-(GSDEADENYLATION-RXN)
ec:-.-.-.-(ABC-34-RXN)	ec:-.-.-.-(QUINOLINATE-SYNTHA-RXN)
ec:-.-.-.-(ABC-34-RXN)	ec:-.-.-.-(QUINOLINATE-SYNTHE-MULTI-RXN)
ec:-.-.-.-(ABC-34-RXN)	ec:-.-.-.-(RIBONUCLEOSIDE-TRIP-REDUCT-RXN)
ec:-.-.-.-(ABC-34-RXN)	ec:-.-.-.-(RXN0-2144)
ec:-.-.-.-(ABC-34-RXN)	ec:-.-.-.-(RXN0-723)
ec:-.-.-.-(ABC-34-RXN)	ec:-.-.-.-(RXN0-724)
ec:-.-.-.-(ABC-34-RXN)	ec:-.-.-.-(RXN0-745)
ec:-.-.-.-(ABC-34-RXN)	ec:-.-.-.-(RXN0-746)
ec:-.-.-.-(ABC-34-RXN)	ec:-.-.-.-(RXN0-747)
ec:-.-.-.-(ABC-34-RXN)	ec:-.-.-.-(RXN0-748)
ec:-.-.-.-(ABC-34-RXN)	ec:-.-.-.-(RXN0-884)
ec:-.-.-.-(ABC-34-RXN)	ec:-.-.-.-(TRANS-RXN-114)
ec:-.-.-.-(ABC-34-RXN)	ec:-.-.-.-(TRANS-RXN-145)
[truncated: 220,082 more rows]
