# Supplementary material for: A network perspective on the evolution of metabolism by gene duplication
Source: Genome Biol. 2007 Feb 27;8(2):R26. doi: 10.1186/gb-2007-8-2-r26 (PMC1852415; doi:10.1186/gb-2007-8-2-r26)
Supplement: Additional data file 3 — Domains detected in the amino-acid sequences of the enzymes analyzed, grouped by EC numbers. [file gb-2007-8-2-r26-S3.xls]

## Sheet: Hoja1
ec:-.-.-.-(RXN0-948)	SF55957
ec:-.-.-.-(RXN0-962)	SF53697
ec:-.-.-.-(RXN0-963)	SF53613
ec:-.-.-.-(RXN0-947)	SF90096
ec:2.7.7.61	PF03802
ec:-.-.-.-(RXN0-309)	PF01874
ec:-.-.-.-(GCVMULTI-RXN)	SF51905 SF53383 SF55424 SF51230 SF51905 PF01597.7
ec:-.-.-.-(LCYSDESULF-RXN)	SF53383 PF01053.9 PF01212.9
ec:1.-.-.-(FCLEPIM-RXN)	PF01370.8 SF51735
ec:1.-.-.-(FCLREDUCT-RXN)	PF01370.8 SF51735
ec:1.-.-.-(GLUTRNAREDUCT-RXN)	PF00745.8 PF05200.2 PF05201.2 SF51735 SF69075 SF69742
ec:1.-.-.-(HEMN-RXN)	PF04055.6 PF06969.3
ec:1.-.-.-(R303-RXN)	PF00881.12 SF55469
ec:1.-.-.-(R321-RXN)	PF01077.9 PF03460.4 SF55124 SF56014
ec:1.-.-.-(R361-RXN)	PF00111.14 PF00175.9 PF00487.12 PF00970.11 SF52343 SF54292 SF63380
ec:1.-.-.-(R362-RXN)	PF00070.14 PF00732.8 PF01266.10 PF05199.2 SF51905 SF54373
ec:1.-.-.-(R363-RXN)	PF00171.9 SF53720
ec:1.-.-.-(R364-RXN)	PF00881.12 SF55469
ec:1.-.-.-(R401-RXN)	PF00384.10 PF01568.8 SF50692 SF53706
ec:1.-.-.-(RXN0-276)	PF00107.13 SF50129 SF51735
ec:1.-.-.-(RXN0-307)	PF00111.14 PF00175.9 PF00970.11 SF52343 SF54292 SF63380
ec:1.1.-.-(LINC-RXN)	PF00106.12 SF51735
ec:1.1.-.-(RXN0-280)	PF00296.10 SF51679
ec:1.1.-.-(orth:COBG)	PF01077.9 PF03460.4 SF55124 SF56014
ec:1.1.1.-(25DKGR-RXN)	PF00248.9 SF51430
ec:1.1.1.-(ALCOHOL-DEHYDROG-RXN)	PF00107.13 PF00465.7 SF50129 SF51735 SF56796
ec:1.1.1.-(BAIAEUBSP-RXN)	PF00106.12 SF51735
ec:1.1.1.-(BHBDCLOS-RXN)	PF00725.11 PF02737.6 SF48179 SF51735
ec:1.1.1.-(COLCYD-RXN)	PF00106.12 SF51735
ec:1.1.1.-(ENZRXN-161-RXN)	PF00171.9 PF00465.7 SF53720 SF56796
ec:1.1.1.-(ERYTHRON4PDEHYDROG-RXN)	PF00389.16 PF02826.5 SF51735 SF52283
ec:1.1.1.-(GALACTITOLPDEHYD-RXN)	PF00107.13 SF50129 SF51735
ec:1.1.1.-(HADTHAUERA-RXN)	PF00107.13 SF50129 SF51735
ec:1.1.1.-(HEMN-RXN)	PF04055.6 PF06969.3
ec:1.1.1.-(IDONDEHYD-RXN)	PF00107.13 SF50129 SF51735
ec:1.1.1.-(KETOGLUTREDUCT-RXN)	PF00389.16 PF01842.10 PF02826.5 SF51735 SF52283 SF55021
ec:1.1.1.-(R210-RXN)	PF00180.7 SF53659
ec:1.1.1.-(R214-RXN)	PF00180.7 SF53659
ec:1.1.1.-(R262-RXN)	PF00107.13 SF50129 SF51735
ec:1.1.1.-(R542-RXN)	PF00107.13 SF50129 SF51735
ec:1.1.1.-(RIBOFLAVINSYNREDUC-RXN)	PF01872.7 SF53597
ec:1.1.1.-(RXN-1302)	PF00106.12 SF51735
ec:1.1.1.-(RXN-1884)	PF00248.9 SF51430
ec:1.1.1.-(SOLDEHYD-RXN)	PF00106.12 SF51735
ec:1.1.1.-(UDPMANNACADEHYDROG-RXN)	PF00984.8 PF03720.3 PF03721.3 SF48179 SF51735 SF52413
ec:1.1.1.-(YIAE1-RXN)	PF00389.16 PF02826.5 SF51735 SF52283
ec:1.1.1.-(YIAE2-RXN)	PF00389.16 PF02826.5 SF51735 SF52283
ec:1.1.1.-(orth:PDXB)	PF00389.16 PF02826.5 SF51735 SF52283
ec:1.1.1.1	PF00107.13 PF00465.7 SF50129 SF51735 SF56796
ec:1.1.1.10	PF00106.12 SF51735
ec:1.1.1.100	PF00106.12 SF51735
ec:1.1.1.102	PF00106.12 SF51735
ec:1.1.1.103	PF00107.13 SF50129 SF51735
ec:1.1.1.105	PF00106.12 SF51735
ec:1.1.1.11	PF01232.10 SF48179 SF51735
ec:1.1.1.12	PF00107.13 SF50129 SF51735
ec:1.1.1.122	PF00248.9 SF51430
ec:1.1.1.125	PF00106.12 SF51735
ec:1.1.1.132	PF00984.8 PF03720.3 PF03721.3 SF48179 SF51735 SF52413
ec:1.1.1.133	PF01370.8 PF04321.5 SF51735
ec:1.1.1.137	PF00107.13 SF50129 SF51735
ec:1.1.1.138	PF00106.12 SF51735
ec:1.1.1.14	PF00106.12 PF00107.13 PF01262.9 SF50129 SF51735
ec:1.1.1.140	PF00106.12 SF51735
ec:1.1.1.145	PF01073.7 PF01370.8 SF51735
ec:1.1.1.146	PF00106.12 SF51735
ec:1.1.1.149	PF00248.9 SF51430
ec:1.1.1.153	PF00106.12 SF51735
ec:1.1.1.154	PF02615.4 SF89733
ec:1.1.1.157	PF00725.11 PF02737.6 SF48179 SF51735
ec:1.1.1.158	PF01565.11 PF02873.5 SF56176 SF56194
ec:1.1.1.159	PF00106.12 SF51735
ec:1.1.1.169	PF02558.4 SF48179 SF51735
ec:1.1.1.17	PF01232.10 SF48179 SF51735
ec:1.1.1.18	PF01408.9 PF02894.5 SF51735
ec:1.1.1.184	PF00106.12 SF51735
ec:1.1.1.185	PF00248.9 SF51430
ec:1.1.1.187	PF01073.7 PF01370.8 SF51735
ec:1.1.1.188	PF00248.9 SF51430
ec:1.1.1.189	PF00106.12 PF00248.9 SF51430 SF51735
ec:1.1.1.193	PF01872.7 SF53597
ec:1.1.1.195	PF00107.13 SF50129 SF51735
ec:1.1.1.197	PF00106.12 SF51735
ec:1.1.1.2	PF00107.13 PF00248.9 PF00465.7 PF01073.7 SF50129 SF51430 SF51735 SF56796
ec:1.1.1.202	PF00465.7 SF56796
ec:1.1.1.204	PF00111.14 PF00941.8 PF01315.10 PF01799.7 PF02738.6 PF03450.4 SF47741 SF54292 SF54665 SF55447 SF56003 SF56176
ec:1.1.1.205	PF00478.11 PF00571.15 SF51412 SF54631
ec:1.1.1.21	PF00248.9 SF51430
ec:1.1.1.215	PF00389.16 PF02826.5 SF51735 SF52283
ec:1.1.1.219	PF00106.12 PF01073.7 PF01370.8 SF51735
ec:1.1.1.22	PF00984.8 PF03720.3 PF03721.3 SF48179 SF51735 SF52413
ec:1.1.1.220	SF55620
ec:1.1.1.225	PF00248.9 SF51430
ec:1.1.1.23	PF00815.8 SF53720
ec:1.1.1.233	PF00106.12 SF51735
ec:1.1.1.24	PF01488.6 SF51735 SF53223
ec:1.1.1.243	PF00106.12 SF51735
ec:1.1.1.244	PF00465.7 SF56796
ec:1.1.1.25	PF01488.6 PF05200.2 SF51735 SF53223
ec:1.1.1.251	PF00107.13 SF50129 SF51735
ec:1.1.1.26	PF00389.16 PF02826.5 SF51735 SF52283
ec:1.1.1.262	PF04166.2 SF53659
ec:1.1.1.267	PF02670.4 SF51735 SF55347 SF69055
ec:1.1.1.27	PF00056.10 PF02615.4 PF02866.5 SF51735 SF56327 SF89733
ec:1.1.1.271	PF01370.8 SF51735
ec:1.1.1.272	PF02615.4 SF89733
ec:1.1.1.275	PF00106.12 SF51735
ec:1.1.1.28	PF00389.16 PF02826.5 SF51735 SF52283
ec:1.1.1.29	PF00389.16 PF02826.5 SF51735 SF52283
ec:1.1.1.3	PF00742.8 PF03447.4 SF51735 SF55347
ec:1.1.1.30	PF00106.12 SF48179 SF51735
ec:1.1.1.31	PF03446.3 SF48179 SF51735
ec:1.1.1.34	PF00368.8 SF55035 SF56542
ec:1.1.1.35	PF00725.11 PF02737.6 SF48179 SF51735
ec:1.1.1.36	PF00106.12 SF51735
ec:1.1.1.37	PF00056.10 PF02615.4 PF02866.5 SF51735 SF56327 SF89733
ec:1.1.1.38	PF00390.8 PF03949.3 SF51735 SF53223
ec:1.1.1.39	PF00390.8 PF01515.8 PF03949.3 SF51735 SF53223
ec:1.1.1.4	PF00107.13 SF50129 SF51735
ec:1.1.1.40	PF00390.8 PF01515.8 PF03949.3 SF51735 SF53223
ec:1.1.1.41	PF00180.7 SF53659
ec:1.1.1.42	PF00180.7 SF53659
ec:1.1.1.44	PF00393.7 PF03446.3 SF48179 SF51735
ec:1.1.1.45	PF00725.11 PF02737.6 SF48179 SF51735
ec:1.1.1.47	PF00106.12 PF00107.13 PF00479.8 PF02781.4 SF50129 SF51735 SF55347
ec:1.1.1.48	PF01408.9 PF02894.5 SF51735
ec:1.1.1.49	PF00479.8 PF02781.4 SF51735 SF55347
ec:1.1.1.5	PF00106.12 PF00676.9 PF02779.10 PF02780.7 SF51735 SF52518 SF52922
ec:1.1.1.50	PF00106.12 PF00248.9 SF51430 SF51735
ec:1.1.1.51	PF00106.12 SF51735
ec:1.1.1.53	PF00106.12 SF51735
ec:1.1.1.56	PF00106.12 SF51735
ec:1.1.1.57	PF01232.10 SF48179 SF51735
ec:1.1.1.58	PF01232.10 SF48179 SF51735
ec:1.1.1.6	PF00465.7 PF01761.7 SF56796
ec:1.1.1.60	PF03446.3 SF48179 SF51735
ec:1.1.1.61	PF00465.7 PF03446.3 SF48179 SF51735 SF56796
ec:1.1.1.62	PF00106.12 SF49695 SF51735
ec:1.1.1.65	PF00248.9 SF51430
ec:1.1.1.67	PF00107.13 PF01232.10 SF48179 SF50129 SF51735
ec:1.1.1.69	PF00106.12 SF51735
ec:1.1.1.72	PF00248.9 SF51430
ec:1.1.1.77	PF00465.7 SF56796
ec:1.1.1.79	PF00389.16 PF02826.5 SF51735 SF52283
ec:1.1.1.8	PF01210.10 PF07479.1 SF48179 SF51735
ec:1.1.1.81	PF00389.16 PF02826.5 PF05161.2 SF51735 SF52283 SF82544
ec:1.1.1.82	PF00056.10 PF02615.4 PF02866.5 SF51735 SF56327 SF89733
ec:1.1.1.85	PF00180.7 SF53659
ec:1.1.1.86	PF01450.8 SF48179 SF51735
ec:1.1.1.9	PF00107.13 PF00248.9 SF50129 SF51430 SF51735
ec:1.1.1.90	PF00107.13 SF50129 SF51735
ec:1.1.1.93	PF00180.7 SF53659
ec:1.1.1.94	PF01210.10 PF07479.1 SF48179 SF51735
ec:1.1.1.95	PF00389.16 PF01842.10 PF02826.5 SF51735 SF52283 SF55021
ec:1.1.2.3	PF01070.7 SF51395
ec:1.1.2.4	PF01565.11 PF02913.7 SF55103 SF56176
ec:1.1.3.10	SF51905
ec:1.1.3.12	PF00732.8 PF05199.2 SF51905 SF54373
ec:1.1.3.13	PF00732.8 PF05199.2 SF51905 SF54373
ec:1.1.3.15	PF01070.7 PF01565.11 PF02754.4 PF02913.7 SF46548 SF51395 SF55103 SF56176
ec:1.1.3.17	PF00732.8 PF05199.2 SF51905 SF54373
ec:1.1.3.21	PF01266.10 SF51735 SF51905
ec:1.1.3.22	PF00111.14 PF00941.8 PF01315.10 PF01799.7 PF02738.6 PF03450.4 SF47741 SF54292 SF54665 SF55447 SF56003 SF56176
ec:1.1.3.24	PF01565.11 PF04030.3 SF56176
ec:1.1.3.37	PF01565.11 PF04030.3 SF56176
ec:1.1.3.38	PF01565.11 PF02913.7 SF55103 SF56176
ec:1.1.3.4	PF00732.8 PF05199.2 SF51905 SF54373
ec:1.1.3.6	PF00732.8 PF01266.10 SF51905 SF53474
ec:1.1.3.8	PF01565.11 PF04030.3 SF55103 SF56176
ec:1.1.3.9	PF00754.13 PF01344.12 SF49785 SF50965 SF81296
ec:1.1.99.-(R221-RXN)	PF00732.8 PF05199.2 SF51905 SF54373
ec:1.1.99.1	PF00732.8 PF05199.2 SF51905 SF54373
ec:1.1.99.10	PF00732.8 PF05199.2 SF51905 SF54373
ec:1.1.99.13	PF00732.8 SF51905
ec:1.1.99.16	PF01266.10 PF06039.3 SF51905
ec:1.1.99.17	PF01011.9 SF50952 SF50998
ec:1.1.99.2	PF00389.16 PF02826.5 SF51735 SF52283
ec:1.1.99.25	PF01011.9 SF50998
ec:1.1.99.3	PF00034.8 SF46626 SF51905
ec:1.1.99.5	PF01266.10 PF02754.4 PF04324.3 PF06982.2 SF46548 SF51905
ec:1.1.99.8	PF01011.9 SF50998
ec:1.10.2.-(CYT-UBIQUINOL-OXID-RXN)	PF00115.8 PF00116.9 PF00510.8 PF01654.7 PF02322.5 PF03626.3 PF06481.3 SF49503 SF81442 SF81452 SF81464
ec:1.10.3.1	PF00264.9 SF48056
ec:1.10.3.3	PF00394.11 PF07731.1 PF07732.2 SF49503
ec:1.11.1.-(RXN0-267)	PF00578.7 PF02630.4 SF52833
ec:1.11.1.11	PF00141.10 SF48113
ec:1.11.1.12	PF00255.8 SF52833
ec:1.11.1.6	PF00141.10 PF00199.8 PF06628.1 SF48113 SF52317 SF56634
ec:1.11.1.7	PF00141.10 PF03098.5 SF48113
ec:1.11.1.8	PF00008.13 PF00084.8 PF03098.5 PF07645.4 SF48113 SF57196 SF57535
ec:1.11.1.9	PF00255.8 SF52833
ec:1.12.1.2	PF00111.14 PF00374.7 PF01058.9 PF01257.7 PF01512.6 SF52833 SF54292 SF54862 SF56762 SF56770 SF57546
ec:1.12.7.2	PF00037.12 PF02256.7 PF02906.4 SF48674 SF53920 SF54862
ec:1.12.98.1	PF00037.12 PF00374.7 PF01058.9 PF04422.2 PF04432.2 SF56762 SF56770
ec:1.12.98.2	PF03201.4 SF51735
ec:1.12.99.2	PF00374.7 PF01058.9 PF02662.5 SF56762 SF56770
ec:1.12.99.4	PF03201.4 SF51735
ec:1.13.11.-(DHPDIOXYGEN-RXN)	PF02900.7 SF53213
ec:1.13.11.-(R604-RXN)	PF00903.12 SF54593
ec:1.13.11.-(R607-RXN)	PF00903.12 SF54593
ec:1.13.11.-(RXN-664)	PF00070.14 PF00355.14 PF00848.7 PF00866.8 SF50022 SF51905 SF54427 SF55424 SF55961
ec:1.13.11.-(RXN-666)	PF00903.12 SF54593
ec:1.13.11.1	PF00775.10 PF04444.3 SF49482
ec:1.13.11.11	PF03301.3
ec:1.13.11.12	PF00305.7 PF01477.9 SF48484 SF49723
ec:1.13.11.15	PF02900.7 SF53213
ec:1.13.11.2	PF00903.12 PF02900.7 SF53213 SF54593
ec:1.13.11.20	PF05995.1 SF51182
ec:1.13.11.27	PF00903.12 SF54593
ec:1.13.11.3	PF00775.10 SF49482
ec:1.13.11.31	PF00305.7 PF01477.9 SF48484 SF49723
ec:1.13.11.32	PF03060.5 SF51412
ec:1.13.11.33	PF00305.7 PF01477.9 SF48484 SF49723
ec:1.13.11.34	PF00305.7 PF01477.9 SF48484
ec:1.13.11.37	PF00775.10 PF04444.3 SF49482
ec:1.13.11.39	PF00903.12 SF54593
ec:1.13.11.4	PF07883.1 SF51182
ec:1.13.11.40	PF00305.7 PF01477.9 SF48484 SF49723
ec:1.13.11.42	PF01231.7
ec:1.13.11.5	PF04209.3 SF51182
ec:1.13.11.6	PF06052.2 SF51182
ec:1.13.11.8	PF02900.7 PF07746.1 SF48076 SF53213
ec:1.13.12.10	SF51905
ec:1.13.12.3	PF01593.10 PF02027.6 SF51905 SF54373
ec:1.13.12.4	PF01070.7 SF51395
ec:1.13.99.1	PF05153.5
ec:1.14.-.-(FLUORENE-OXYGENASE-RXN)	PF00111.14 PF00175.9 PF00355.14 PF00848.7 PF00866.8 PF00970.11 SF50022 SF52343 SF54292 SF54427 SF55961 SF63380
ec:1.14.-.-(R424-RXN)	PF00067.10 PF00070.14 PF00111.14 SF48264 SF51905 SF54292 SF55424
ec:1.14.-.-(R541-RXN)	PF00067.10 PF00070.14 PF00111.14 SF48264 SF51905 SF54292 SF55424
ec:1.14.-.-(RXN-741)	PF00067.10 SF48264
ec:1.14.-.-(RXN0-299)	PF02668.4 SF51197
ec:1.14.11.17	PF02668.4 SF51197
ec:1.14.1.-(PHENYLPRODIOXY-RXN)	PF00355.14 PF00848.7 PF00866.8 SF50022 SF54427 SF55961
ec:1.14.11.1	PF03322.4 SF51197
ec:1.14.11.11	PF03171.8 SF51197
ec:1.14.11.13	PF03171.8 SF51197
ec:1.14.11.15	PF03171.8 SF51197
ec:1.14.11.2	PF03171.8 PF07719.2 SF48452
ec:1.14.11.20	PF03171.8 SF51197
ec:1.14.11.21	SF51197
ec:1.14.11.4	PF03171.8 SF46575 SF53448
ec:1.14.11.8	PF03322.4 SF51197
ec:1.14.11.9	PF03171.8 SF51197
ec:1.14.12.-(BENZOATE-DIOXYGENASE-NON-DECARBOX-RXN)	PF00111.14 PF00175.9 PF00355.14 PF00848.7 PF00866.8 PF00970.11 SF50022 SF52343 SF54292 SF54427 SF55961 SF63380
ec:1.14.12.-(R606-RXN)	PF00355.14 PF00848.7 PF00866.8 SF50022 SF54427 SF55961
ec:1.14.12.-(R621-RXN)	PF00042.10 PF00175.9 PF00970.11 SF46458 SF52343 SF63380
ec:1.14.12.1	PF00355.14 PF00848.7 PF00866.8 SF50022 SF54427 SF55961
ec:1.14.12.10	PF00355.14 PF00866.8 SF50022 SF54427 SF55961
ec:1.14.12.11	PF00070.14 PF00355.14 PF00848.7 PF00866.8 SF50022 SF51905 SF54427 SF55424 SF55961
ec:1.14.12.12	PF00355.14 PF00848.7 PF00866.8 SF50022 SF54427 SF55961
ec:1.14.12.13	PF00355.14 PF00848.7 PF00866.8 SF50022 SF54427 SF55961
ec:1.14.12.3	PF00355.14 PF00848.7 PF00866.8 SF50022 SF54427 SF55961
ec:1.14.12.4	PF01360.9 SF51905
ec:1.14.12.7	PF00111.14 PF00175.9 PF00355.14 PF00970.11 SF50022 SF52343 SF54292 SF63380
ec:1.14.13.-(MHPHYDROXY-RXN)	PF01360.9 PF01494.7 SF51905
ec:1.14.13.-(OCTAPRENYL-METHYL-METHOXY-BENZOQ-OH-RXN)	PF01266.10 PF01360.9 PF01494.7 SF51905
ec:1.14.13.-(RXN-621)	PF02771.6 SF47203 SF56645
ec:1.14.13.-(RXN-622)	PF02771.6 SF47203 SF56645
ec:1.14.13.-(RXN-661)	PF00111.14 PF00175.9 PF00487.12 PF00970.11 SF52343 SF54292 SF63380
ec:1.14.13.-(TOLUENE-4-MONOOXYGENASE-RXN)	PF00111.14 PF00175.9 PF00355.14 PF00970.11 PF02332.6 PF02406.5 PF04945.2 PF06234.1 SF47240 SF50022 SF52343 SF54292 SF56029 SF63380
ec:1.14.13.-(TOLUENE-SIDE-CHAIN-MONOOXYGENASE-RXN)	PF00111.14 PF00175.9 PF00487.12 PF00970.11 SF52343 SF54292 SF63380
ec:1.14.13.-(orth:UBIF)	PF01266.10 PF01360.9 PF01494.7 SF51905 SF53271
ec:1.14.13.-(orth:UBIH)	PF01266.10 PF01360.9 PF01494.7 SF51905 SF88645
ec:1.14.13.1	PF01360.9 PF01494.7 SF51905
ec:1.14.13.11	PF00067.10 SF48264
ec:1.14.13.12	PF00067.10 SF48264
ec:1.14.13.15	PF00067.10 SF48264
ec:1.14.13.17	PF00067.10 SF48264
ec:1.14.13.2	PF01360.9 PF01494.7 SF51905 SF54373
ec:1.14.13.20	PF01360.9 PF01494.7 SF51905 SF52833
ec:1.14.13.21	PF00067.10 SF48264
ec:1.14.13.22	PF00070.14 PF00743.7 PF01266.10 SF51905
ec:1.14.13.25	PF00111.14 PF00175.9 PF00970.11 PF02332.6 PF02964.5 SF47152 SF47240 SF52343 SF54292 SF63380
ec:1.14.13.3	PF01613.7 SF50475
ec:1.14.13.30	PF00067.10 SF48264
ec:1.14.13.39	PF00175.9 PF00258.11 PF00595.9 PF00667.8 PF02898.4 SF50156 SF52218 SF52343 SF56512 SF63380
ec:1.14.13.40	PF00724.7 PF01360.9 SF51395 SF51905
ec:1.14.13.41	PF00067.10 SF48264
ec:1.14.13.48	PF00067.10 SF48264
ec:1.14.13.49	PF00067.10 SF48264
ec:1.14.13.59	SF51905
ec:1.14.13.7	PF00111.14 PF00175.9 PF00970.11 PF01360.9 PF01494.7 PF02332.6 PF02406.5 PF04663.2 PF04945.2 PF06099.1 SF47240 SF51905 SF52343 SF52833 SF54292 SF54373 SF56029 SF63380
ec:1.14.13.76	PF00067.10 SF48264
ec:1.14.13.77	PF00067.10 SF48264
ec:1.14.13.78	PF00067.10 SF48264
ec:1.14.13.79	PF00067.10 SF48264
ec:1.14.13.80	PF00067.10 SF48264
ec:1.14.13.81	PF02310.8 PF04055.6
ec:1.14.13.83	PF01077.9 PF03460.4 SF55124 SF56014
ec:1.14.13.9	PF01360.9 SF51905
ec:1.14.14.-(RXN-623)	PF00296.10 SF51679
ec:1.14.14.1	PF00067.10 SF48264
ec:1.14.15.1	PF00067.10 PF00070.14 PF00111.14 SF48264 SF51905 SF54292 SF55424
ec:1.14.15.3	PF00067.10 PF00487.12 SF48264
ec:1.14.15.4	PF00067.10 SF48264
ec:1.14.15.5	PF00067.10 SF48264
ec:1.14.15.6	PF00067.10 SF48264
ec:1.14.16.1	PF00351.10 PF01842.10 SF55021 SF56534
ec:1.14.16.2	PF00351.10 SF55021 SF56534
ec:1.14.16.4	PF00351.10 PF01842.10 SF55021 SF56534
ec:1.14.17.1	PF01082.8 PF03351.6 PF03712.3 SF49742
ec:1.14.18.1	PF00264.9 PF00372.8 PF03722.3 PF03723.3 PF04151.4 SF48050 SF48056 SF81296 SF89260
ec:1.14.20.1	PF03171.8 SF51197
ec:1.14.21.3	PF00067.10 SF48264
ec:1.14.3.-(2-OCTAPRENYL-6-METHOXYPHENOL-HYDROX-RXN)	PF01360.9 SF51905
ec:1.14.99.-(RXN-1722)	PF00487.12 SF81321
ec:1.14.99.-(RXN-1724)	PF00487.12 SF56014 SF81321
ec:1.14.99.-(RXN-1726)	PF00487.12 SF81321
ec:1.14.99.-(RXN-1727)	PF00487.12 SF47266
ec:1.14.99.-(RXN-1728)	PF00487.12
ec:1.14.99.-(RXN-1729)	PF00487.12 SF81321
ec:1.14.99.-(RXN-1730)	PF00487.12 SF47266
ec:1.14.99.-(TCCOL-RXN)	PF00111.14 PF00175.9 PF00355.14 SF50022 SF52343 SF54292 SF55961 SF63380
ec:1.14.99.-(TSMOS-RXN)	PF00111.14 PF00175.9 PF00355.14 SF50022 SF52343 SF54292 SF55961 SF63380
ec:1.14.99.-(ko:CRTO)	PF01266.10 SF51735 SF51905
ec:1.14.99.1	PF03098.5 SF48113 SF57196
ec:1.14.99.10	PF00067.10 SF48264
ec:1.14.99.14	SF74650
ec:1.14.99.3	PF01126.10 SF48613
ec:1.14.99.30	PF01266.10 PF01593.10 SF51735 SF51905
ec:1.14.99.36	PF03055.4
ec:1.14.99.7	PF01360.9 SF51905
ec:1.14.99.9	PF00067.10 SF48264
ec:1.15.1.1	PF00081.10 PF02777.6 SF46609 SF54719
ec:1.16.1.-(R170-RXN)	PF00070.14 SF51905
ec:1.16.1.1	PF00070.14 PF00403.13 PF01266.10 PF02852.9 SF51905 SF55008 SF55424
ec:1.16.1.3	PF00175.9 SF52343
ec:1.16.1.5	PF00037.12 PF00175.9 PF00258.11 PF00667.8 PF01558.6 PF01855.8 PF02775.7 SF46548 SF52343 SF52518 SF52922 SF53323 SF63380
ec:1.16.3.1	PF00394.11 PF07731.1 PF07732.2 SF49503
ec:1.17.1.2	PF02401.6
ec:1.17.1.4	PF00111.14 PF00941.8 PF01315.10 PF01799.7 PF02738.6 PF03450.4 SF47741 SF54292 SF54665 SF55447 SF56003 SF56176
ec:1.17.3.2	PF00111.14 PF00941.8 PF01315.10 PF01799.7 PF02738.6 PF03450.4 SF47741 SF54292 SF54665 SF55447 SF56003 SF56176
ec:1.17.4.-(RIBONUCLEOSIDE-DIP-REDUCTII-RXN)	PF00107.13 PF00268.10 SF47240 SF50129 SF51735
ec:1.17.4.-(RXN0-1)	PF00268.10 PF00317.10 PF02867.4 PF03477.4 SF47240 SF48168 SF51998
ec:1.17.4.-(RXN0-722)	PF00268.10 PF00317.10 PF02867.4 SF47240 SF48168 SF51998
ec:1.17.4.1	PF00268.10 PF00317.10 PF02867.4 PF03477.4 SF47240 SF48168 SF51998
ec:1.17.4.2	PF01228.9 PF03477.4 SF51998
ec:1.17.4.3	PF04551.4 SF51604 SF56014
ec:1.17.99.1	PF01565.11 PF02913.7 SF55103 SF56176
ec:1.18.1.-(RXN0-341)	PF00070.14 SF51905
ec:1.18.1.1	PF00070.14 SF51905 SF55424
ec:1.18.1.2	PF00175.9 PF00970.11 SF52343 SF63380
ec:1.18.1.3	PF00070.14 PF00111.14 PF00175.9 PF00970.11 SF51905 SF52343 SF54292 SF55424 SF63380
ec:1.18.1.4	PF00070.14 SF51905 SF55424
ec:1.18.6.1	PF00142.7 PF00148.8 PF03139.4 SF52540 SF53807
ec:1.18.99.1	PF00037.12 PF00146.9 PF00329.7 PF00346.7 PF00361.8 PF00374.7 PF00420.11 PF01058.9 PF01292.9 SF46548 SF50203 SF54862 SF56762 SF56770 SF81342
ec:1.2.-.-(ALDXANAU-RXN)	PF00171.9 SF53720
ec:1.2.1.-(CYDTER-RXN)	PF00171.9 SF53720
ec:1.2.1.-(ENZRXN-141-RXN)	PF00171.9 SF53720
ec:1.2.1.-(ERYTH4PDEHYDROG-RXN)	PF00044.10 PF02800.6 SF51735 SF55347
ec:1.2.1.-(GLUTRNAREDUCT-RXN)	PF00745.8 PF05200.2 PF05201.2 SF51735 SF69075 SF69742
ec:1.2.1.-(MANDELATE-DEHYDROGENASE-RXN)	PF01070.7 SF51395
ec:1.2.1.-(PD)	PF00044.10 PF02800.6 SF51735 SF55347
ec:1.2.1.-(SUCCGLUALDDEHYD-RXN)	PF00171.9 SF53720
ec:1.2.1.-(SYDDEHYD-RXN)	PF00171.9 SF53720
ec:1.2.1.-(orth:HEMA)	PF00745.8 PF05200.2 PF05201.2 SF51735 SF69075 SF69742
ec:1.2.1.1	PF00107.13 SF50129 SF51735
ec:1.2.1.10	PF00171.9 PF02396.5 SF51735 SF53720 SF55347
ec:1.2.1.11	PF01118.11 PF02774.7 SF51735 SF55347
ec:1.2.1.12	PF00044.10 PF02800.6 SF51735 SF55347
ec:1.2.1.13	PF00044.10 PF02800.6 SF51735 SF55347
ec:1.2.1.16	PF00171.9 SF53720
ec:1.2.1.19	PF00171.9 PF01266.10 SF51905 SF53720
ec:1.2.1.2	PF00037.12 PF00384.10 PF01292.9 PF01568.8 PF04879.4 SF50692 SF53706 SF54862 SF81342 SF81597
ec:1.2.1.21	PF00037.12 SF54862 SF81597
ec:1.2.1.22	PF00171.9 SF53720
ec:1.2.1.24	PF00171.9 SF53720
ec:1.2.1.27	PF00171.9 SF53720
ec:1.2.1.28	PF00171.9 SF53720
ec:1.2.1.3	PF00171.9 SF53720
ec:1.2.1.31	PF00501.13 PF00550.10 PF01648.8 SF47336 SF51735 SF52777 SF56214 SF56801
ec:1.2.1.36	PF00106.12 SF51735
ec:1.2.1.38	PF01118.11 PF02774.7 SF51735 SF55347
ec:1.2.1.39	PF00171.9 SF53720
ec:1.2.1.4	PF00171.9 SF53720
ec:1.2.1.41	PF00171.9 SF53720
ec:1.2.1.43	PF00037.12 PF00070.14 PF00111.14 PF00384.10 PF01568.8 PF04879.4 SF46548 SF50692 SF51735 SF51971 SF53706 SF54292 SF54862
ec:1.2.1.44	PF00106.12 PF01073.7 PF01370.8 SF51735
ec:1.2.1.45	PF01408.9 SF51735
ec:1.2.1.46	PF00107.13 SF50129 SF51735
ec:1.2.1.47	PF00171.9 SF53720
ec:1.2.1.5	PF00171.9 SF53720
ec:1.2.1.50	PF05893.3 SF53720
ec:1.2.1.51	PF00037.12 PF00175.9 PF00258.11 PF00667.8 PF01558.6 PF01855.8 PF02775.7 SF46548 SF52343 SF52518 SF52922 SF53323 SF63380
ec:1.2.1.59	PF00044.10 PF02800.6 SF51735 SF55347
ec:1.2.1.65	PF00171.9 SF53720
ec:1.2.1.8	PF00171.9 SF53720
ec:1.2.2.2	PF00205.10 PF02776.6 SF52467 SF52518
ec:1.2.3.1	PF00111.14 PF00941.8 PF01315.10 PF01799.7 PF02738.6 PF03450.4 SF47741 SF54292 SF54665 SF55447 SF56003 SF56176
ec:1.2.3.12	PF00355.14 SF50022
ec:1.2.3.3	PF00205.10 PF02775.7 PF02776.6 SF49899 SF52467 SF52518
ec:1.2.3.4	PF00190.10 PF07883.1 SF51182
ec:1.2.4.1	PF00456.9 SF52518 SF52922
ec:1.2.4.2	PF00198.11 PF00676.9 PF02779.10 SF47060 SF52518 SF52777 SF52922
ec:1.2.4.4	PF00676.9 PF02779.10 PF02780.7 SF52518 SF52922
ec:1.2.7.1	PF00037.12 PF01558.6 PF01855.8 PF02775.7 SF46548 SF52518 SF52922 SF53323 SF54862
ec:1.2.7.3	PF01558.6 PF01855.8 PF02775.7 SF52518 SF52922 SF53323
ec:1.2.7.4	PF03063.8 SF56821
ec:1.2.99.2	PF00037.12 PF00941.8 PF01315.10 PF01799.7 PF02552.5 PF02738.6 PF03063.8 PF03450.4 PF03598.4 PF03599.5 PF04060.2 SF47741 SF51717 SF52467 SF54292 SF54665 SF55447 SF56003 SF56176 SF56821
ec:1.2.99.3	PF02738.6 SF50952 SF56003
ec:1.2.99.5	PF00037.12 PF00384.10 PF01493.8 PF01568.8 PF02663.4 PF04060.2 SF46548 SF46689 SF50692 SF51338 SF51556 SF53706 SF54862 SF69336
ec:1.21.3.1	PF03171.8 SF51197
ec:1.21.3.3	PF01565.11 SF55103 SF56176
ec:1.3.-.-(R601-RXN)	PF00037.12 PF00890.12 PF02300.7 PF02313.6 PF02910.8 SF46548 SF46977 SF51905 SF54292 SF56425 SF81343
ec:1.3.1.-(PHENPRODIOLDEHYDROG-RXN)	PF00106.12 SF51735
ec:1.3.1.-(orth:CYSG2)	SF51735 SF75615
ec:1.3.1.10	PF00107.13 SF51735
ec:1.3.1.12	PF01210.10 PF02153.6 SF51735
ec:1.3.1.13	PF02153.6 SF51735
ec:1.3.1.14	PF01180.11 SF51395
ec:1.3.1.19	PF00106.12 SF51735
ec:1.3.1.2	PF00037.12 PF00070.14 PF01180.11 SF46548 SF51395 SF51905 SF54862
ec:1.3.1.20	PF00248.9 SF51430
ec:1.3.1.21	PF01222.7 SF49695
ec:1.3.1.23	PF00248.9 SF51430
ec:1.3.1.24	SF51735
ec:1.3.1.26	PF01113.9 PF05173.2 SF51735 SF55347
ec:1.3.1.28	PF00106.12 SF51735
ec:1.3.1.29	PF00106.12 SF51735
ec:1.3.1.31	PF00070.14 PF00724.7 SF51395 SF51905 SF51971
ec:1.3.1.32	PF00465.7 SF56796
ec:1.3.1.33	PF00106.12 SF51735
ec:1.3.1.34	PF00070.14 PF00724.7 SF51395 SF51905 SF51971
ec:1.3.1.42	PF00724.7 SF51395
ec:1.3.1.43	PF01210.10 PF02153.6 SF51735
ec:1.3.1.52	PF00441.12 PF02770.6 PF02771.6 SF47203 SF56645
ec:1.3.1.54	PF02571.4 SF52440
ec:1.3.1.55	PF00106.12 SF51735
ec:1.3.1.58	PF00106.12 SF51735
ec:1.3.1.76	SF51735 SF75615
ec:1.3.1.9	PF00106.12 SF51735
ec:1.3.2.3	PF01565.11 SF56176
ec:1.3.3.1	PF01180.11 SF51395
ec:1.3.3.2	PF01598.7
ec:1.3.3.3	PF01218.8 SF52343
ec:1.3.3.4	SF52218
ec:1.3.3.5	PF07731.1 PF07732.2 SF49503
ec:1.3.3.6	PF00441.12 PF01756.6 PF02770.6 SF47203 SF56645
ec:1.3.3.9	PF00067.10 SF48264
ec:1.3.5.-(R601-RXN)	PF00890.12 PF02910.8 PF02967.4 SF46548 SF46977 SF51905 SF54292 SF56425 SF81343
ec:1.3.5.1	PF00890.12 PF01127.10 PF02910.8 SF46548 SF46977 SF51905 SF54292 SF56425 SF81343
ec:1.3.7.2	PF05996.2
ec:1.3.7.3	PF05996.2
ec:1.3.7.4	PF05996.2
ec:1.3.7.5	PF05996.2
ec:1.3.99.-(CROBETRED-RXN)	PF00441.12 PF02770.6 PF02771.6 SF47203 SF56645
ec:1.3.99.-(CROBETREDUCT-RXN)	PF00441.12 PF02770.6 PF02771.6 SF47203 SF56645
ec:1.3.99.-(OHBENZCOARED-RXN)	PF00111.14 PF00941.8 PF01315.10 PF01799.7 PF02738.6 SF47741 SF54292 SF54665 SF55447 SF56003 SF56176
ec:1.3.99.-(orth:CRTP)	PF01593.10 SF51905
ec:1.3.99.1	PF00037.12 PF00890.12 PF02300.7 PF02313.6 PF02910.8 SF46548 SF46977 SF51905 SF54292 SF56425 SF81343
ec:1.3.99.10	PF00441.12 PF02770.6 PF02771.6 SF47203 SF56645
ec:1.3.99.11	PF01180.11 SF51395
ec:1.3.99.13	PF00441.12 PF02770.6 PF02771.6 SF47203 SF56645
ec:1.3.99.15	PF01869.8 PF06050.2 SF53067 SF53137
ec:1.3.99.2	PF00106.12 PF00301.9 PF00441.12 PF00766.8 PF02770.6 PF02771.6 SF47203 SF51735 SF52467 SF56645 SF57802
ec:1.3.99.20	PF00111.14 PF00941.8 PF01315.10 PF01799.7 PF02738.6 SF47741 SF54292 SF54665 SF55447 SF56003 SF56176
ec:1.3.99.21	PF00441.12 PF02770.6 PF02771.6 SF47203 SF56645
ec:1.3.99.3	PF00441.12 PF02771.6 SF47203 SF56645
ec:1.3.99.5	PF02544.6 SF46767 SF52141 SF54236
ec:1.3.99.6	PF00248.9 SF51430
ec:1.3.99.7	PF00441.12 PF02770.6 PF02771.6 SF47203 SF56645
ec:1.4.1.1	PF00390.8 PF01262.9 PF02423.5 PF03949.3 PF05222.3 SF51735 SF52283 SF53223
ec:1.4.1.13	PF00070.14 PF00310.10 PF01493.8 PF01645.6 PF04898.3 SF46548 SF51395 SF51971 SF56235 SF69336
ec:1.4.1.14	PF00070.14 PF00310.10 PF01493.8 PF01645.6 PF04898.3 SF51395 SF51905 SF51971 SF56235 SF69336
ec:1.4.1.16	SF51735 SF55347
ec:1.4.1.2	PF00208.9 PF02812.6 PF05088.2 SF51735 SF53223
ec:1.4.1.20	PF00208.9 PF02812.6 SF51735 SF53223
ec:1.4.1.3	PF00208.9 PF02812.6 SF51735 SF53223
ec:1.4.1.4	PF00208.9 PF02812.6 SF51735 SF53223
ec:1.4.1.9	PF00208.9 PF02812.6 SF51735 SF53223
ec:1.4.3.-(L-ASPARTATE-OXID-RXN)	PF00070.14 PF00890.12 PF01266.10 PF02910.8 SF46977 SF51905 SF56425
ec:1.4.3.1	PF01266.10 SF51971 SF54373
ec:1.4.3.10	SF51905
ec:1.4.3.16	PF00070.14 PF00890.12 PF01266.10 PF02910.8 SF46977 SF51905 SF56425
ec:1.4.3.2	PF01593.10 SF51905
ec:1.4.3.3	PF01266.10 SF51971 SF54373
ec:1.4.3.4	PF01593.10 SF51905 SF54373
ec:1.4.3.5	PF01243.9 SF50475
ec:1.4.3.6	PF01179.8 PF02727.4 PF02728.4 PF07833.1 SF49998 SF54416 SF55383
ec:1.4.4.2	PF02347.5 SF53383
ec:1.4.7.1	PF00310.10 PF01493.8 PF01645.6 PF04898.3 SF51395 SF56235 SF69336
ec:1.4.99.1	PF01266.10 SF51971 SF54373
ec:1.4.99.3	PF02975.4 PF06433.1 SF50969 SF57561
ec:1.5.1.10	PF03435.6 SF51735 SF55347
ec:1.5.1.11	PF02317.6 PF02871.4 SF48179 SF51735
ec:1.5.1.12	PF00171.9 SF53720
ec:1.5.1.15	PF00763.11 PF02882.7 SF51735 SF53223
ec:1.5.1.16	PF02317.6 PF02871.4 SF48179 SF51735
ec:1.5.1.19	PF00070.14 PF02317.6 PF02871.4 PF04324.3 SF48179 SF51735 SF51905
ec:1.5.1.2	PF01089.8 SF51735
ec:1.5.1.20	PF02219.5 SF51730
ec:1.5.1.3	PF00186.8 SF53597
ec:1.5.1.30	SF51735
ec:1.5.1.5	PF00763.11 PF02882.7 SF51735 SF53223
ec:1.5.1.6	PF00171.9 PF00551.8 PF02911.5 SF47336 SF50486 SF53328 SF53720
ec:1.5.1.7	PF01262.9 PF05222.3 SF52283
ec:1.5.1.8	PF01262.9 PF05222.3 SF52283
ec:1.5.1.9	PF03435.6 SF51735 SF55347
ec:1.5.3.-(RXN-821)	PF01619.6 SF51730
ec:1.5.3.1	PF00070.14 PF01266.10 PF01571.8 PF04267.2 PF04268.2 SF51905 SF54373
ec:1.5.3.2	PF01266.10 SF51905 SF54373
ec:1.5.3.5	PF01593.10 SF51905
ec:1.5.3.6	PF01565.11 SF55103 SF56176
ec:1.5.3.7	PF01266.10 SF51905 SF54373
ec:1.5.8.1	PF00070.14 PF00724.7 SF51395 SF51971
ec:1.5.8.2	PF00070.14 PF00724.7 SF51395 SF51905 SF51971
ec:1.5.99.-(H2-METHYLENE-THMPT-DEHYDRO-RXN)	PF03201.4 SF51735
ec:1.5.99.-(MERMBARK-RXN)	PF00296.10 SF51679
ec:1.5.99.-(METHELENE-THMPT-OXI-RXN)	PF00296.10 SF51679
ec:1.5.99.-(R162-RXN)	PF00111.14 PF00941.8 PF01315.10 PF01799.7 PF02738.6 PF03450.4 SF47741 SF54292 SF54665 SF55447 SF56003 SF56176
ec:1.5.99.1	PF01266.10 PF01571.8 SF51905
ec:1.5.99.11	PF00296.10 SF51679
ec:1.5.99.2	PF01266.10 PF01571.8 SF51905
ec:1.5.99.4	PF00111.14 PF00941.8 PF01315.10 PF01799.7 PF02738.6 PF03450.4 SF47741 SF54292 SF54665 SF55447 SF56003 SF56176
ec:1.5.99.8	PF01619.6 SF51730 SF81935
ec:1.5.99.9	PF01993.7 SF53756
ec:1.6.1.1	PF00070.14 PF02852.9 SF51905 SF55424
ec:1.6.1.2	PF01262.9 PF02233.5 PF05222.3 SF51735 SF52283 SF52467
ec:1.6.2.2	PF00175.9 PF00970.11 SF52343 SF63380
ec:1.6.2.4	PF00175.9 PF00258.11 PF00667.8 SF52218 SF52343 SF63380
ec:1.6.4.-(R4-RXN)	PF00070.14 PF00578.7 SF51905 SF52833
ec:1.6.4.2	PF00070.14 PF02852.9 SF51905 SF55424
ec:1.6.4.5	PF00070.14 SF51905
ec:1.6.5.3	PF00037.12 PF00111.14 PF00146.9 PF00329.7 PF00346.7 PF00361.8 PF00384.10 PF00420.11 PF00499.7 PF00507.7 PF00662.10 PF00961.8 PF01058.9 PF01059.7 PF01073.7 PF01257.7 PF01512.6 PF01712.7 PF04716.3 PF04800.2 PF05047.5 PF05071.6 PF05347.4 PF05676.2 PF05821.1 PF06212.1 PF06374.1 PF06444.1 PF06455.1 PF06747.2 PF07225.1 PF07347.1 SF46548 SF47233 SF48557 SF49503 SF49723 SF49749 SF50203 SF50729 SF51735 SF…
ec:1.6.5.4	PF00070.14 SF51905 SF55424
ec:1.6.5.5	PF00107.13 SF50129 SF51735
ec:1.6.6.-(NIRBD-RXN)	PF00070.14 PF01077.9 PF03460.4 PF04324.3 SF50022 SF51905 SF56014
ec:1.6.6.8	PF00478.11 SF51412
ec:1.6.6.9	PF00384.10 PF01568.8 SF50692 SF53706
ec:1.6.8.1	PF00175.9 PF00258.11 PF00667.8 PF01077.9 PF02525.5 PF03358.5 PF03460.4 SF52218 SF52343 SF55124 SF56014 SF63380
ec:1.6.99.2	PF02525.5 SF52218
ec:1.6.99.6	PF02525.5 SF52218
ec:1.6.99.7	PF00106.12 SF51735
ec:1.7.1.1	PF00173.13 PF00174.8 PF00175.9 PF00970.11 PF03404.4 SF52343 SF55856 SF56524 SF63380 SF81296
ec:1.7.1.2	PF00173.13 PF00174.8 PF00175.9 PF00970.11 PF03404.4 SF52343 SF55856 SF56524 SF63380 SF81296
ec:1.7.1.3	PF00173.13 PF00174.8 PF00175.9 PF00970.11 PF03404.4 SF52343 SF55856 SF56524 SF63380 SF81296
ec:1.7.1.4	PF00070.14 PF01077.9 PF03460.4 PF04324.3 SF50022 SF51905 SF56014
ec:1.7.1.7	PF00478.11 SF51412
ec:1.7.2.1	PF00394.11 PF07731.1 PF07732.2 SF49503
ec:1.7.2.2	PF02335.5 SF48695
ec:1.7.3.-(R201-RXN)	PF00724.7 SF51395
ec:1.7.3.-(R202-RXN)	PF00724.7 SF51395
ec:1.7.3.-(R203-RXN)	PF00724.7 SF51395
ec:1.7.3.-(R204-RXN)	PF00724.7 SF51395
ec:1.7.3.3	PF01014.8 SF55620
ec:1.7.3.4	SF48695
ec:1.7.7.-(RXN-1161)	PF01077.9 PF03460.4 SF55124 SF56014
ec:1.7.7.1	PF00111.14 PF01077.9 PF03460.4 SF54292 SF55124 SF56014
ec:1.7.7.2	PF00384.10 PF01568.8 PF04879.4 SF50692 SF53706
ec:1.7.99.1	PF03063.8 SF56821
ec:1.7.99.4	PF00384.10 PF01568.8 PF02613.5 PF02665.4 PF04879.4 SF50692 SF53706 SF54862 SF89155
ec:1.7.99.5	PF02219.5 SF51730
ec:1.7.99.6	PF00116.9 SF49503 SF50974
ec:1.7.99.7	PF00034.8 PF00115.8 PF07726.1 PF07728.1 SF46626 SF52540 SF81442 SF81452
ec:1.8.-.-(METHYL-COM-HTP-RXN)	PF02240.5 PF02241.7 PF02249.6 PF02745.4 PF02783.4 SF48081 SF55088
ec:1.8.1.-(RXN-701)	PF01507.7 SF52402
ec:1.8.1.2	PF00175.9 PF00258.11 PF00667.8 PF01077.9 PF03460.4 SF52218 SF52343 SF55124 SF56014 SF63380
ec:1.8.1.4	PF00070.14 PF02852.9 SF51905 SF55424
ec:1.8.1.7	PF00070.14 PF02852.9 SF51905 SF55424
ec:1.8.2.1	PF00174.8 PF03404.4 SF56524 SF81296
ec:1.8.3.1	PF00173.13 PF00174.8 PF03404.4 SF55856 SF56524 SF81296
ec:1.8.4.5	PF01625.8 PF01641.7 SF51316 SF55068
ec:1.8.4.6	PF01625.8 PF01641.7 SF51316 SF55068
ec:1.8.4.8	PF01507.7 SF52402
ec:1.8.5.1	PF02798.7 SF47616 SF52833
ec:1.8.7.1	PF01077.9 PF03460.4 SF47598 SF55124 SF56014
ec:1.8.98.1	PF00037.12 PF00070.14 PF02754.4 SF46548 SF51905 SF54117 SF54862
ec:1.8.99.-(DIMESULFREDUCT-RXN)	PF00037.12 PF00384.10 PF01568.8 PF04879.4 PF04976.2 PF06192.2 SF50692 SF53706 SF54862 SF89155
ec:1.8.99.-(DSRABGIGAS-RXN)	PF01077.9 PF03460.4 SF54862 SF55124 SF56014
ec:1.8.99.-(PAPSREDGLUT-RXN)	PF01507.7 SF52402
ec:1.8.99.1	PF00037.12 PF01077.9 PF03460.4 SF54862 SF55124 SF56014
ec:1.8.99.2	PF00037.12 PF00890.12 PF01507.7 PF02910.8 SF46977 SF51905 SF52402 SF54862 SF56425
ec:1.8.99.4	PF01507.7 SF52402
ec:1.97.1.2	PF00384.10 PF01568.8 PF05738.2 SF50692 SF53706 SF54862
ec:1.97.1.4	PF04055.6
ec:2.-.-.-(COBALAMINSYN-RXN)	PF02654.5
ec:2.-.-.-(KDOTRANS-RXN)	PF00534.9 PF04413.3 SF53756
ec:2.-.-.-(KDOTRANS2-RXN)	PF00534.9 PF04413.3 SF53756
ec:2.1.1.-(2-OCTAPRENYL-6-OHPHENOL-METHY-RXN)	PF01209.8 SF53335
ec:2.1.1.-(2-OCTAPRENYL-METHOXY-BENZOQ-METH-RXN)	PF01209.8 SF53335
ec:2.1.1.-(ADOMET-DMK-METHYLTRANSFER-RXN)	PF01209.8 SF53335
ec:2.1.1.-(CHERTAPM-RXN)	PF01739.8 PF03705.5 SF47757 SF53335
ec:2.1.1.-(CHERTARM-RXN)	PF01739.8 PF03705.5 SF47757 SF53335
ec:2.1.1.-(CHERTRGM-RXN)	PF01739.8 PF03705.5 SF47757 SF53335
ec:2.1.1.-(CHERTSRM-RXN)	PF01739.8 PF03705.5 SF47757 SF53335
ec:2.1.1.-(MMUM-RXN)	PF02574.5 SF82282
ec:2.1.1.-(MTRMBARK-RXN)	PF02007.8 PF04206.2 PF04207.2 PF04208.2 PF04210.2 PF04211.2 PF05440.1 SF47266 SF51717 SF55239
ec:2.1.1.-(R322-RXN)	PF00590.7 SF53790
ec:2.1.1.-(UROPORIIIMETHYLTRANSA-RXN)	SF51735 SF75615
ec:2.1.1.-(orth:COBF)	PF00590.7 SF53790
ec:2.1.1.-(orth:MENG)	PF01209.8 PF03737.4 SF53335 SF89562
ec:2.1.1.-(orth:UBIE)	PF01209.8 SF53335
ec:2.1.1.1	PF01234.7 SF53335
ec:2.1.1.10	PF02574.5 SF82282
ec:2.1.1.101	PF05711.1 SF53335
ec:2.1.1.104	PF01596.7 SF53335
ec:2.1.1.107	PF00590.7 PF04375.3 SF53790
ec:2.1.1.11	PF07109.1 SF53335
ec:2.1.1.115	PF02353.7 SF53335
ec:2.1.1.116	PF00891.7 SF46785 SF53335
ec:2.1.1.117	PF00891.7 SF46785 SF53335
ec:2.1.1.118	PF00891.7 SF46785 SF53335
ec:2.1.1.12	PF00155.8 SF53335 SF53383
ec:2.1.1.128	PF00891.7 SF46785 SF53335
ec:2.1.1.13	PF00809.8 PF02310.8 PF02574.5 PF02607.6 PF02965.5 SF47644 SF51717 SF52242 SF56507 SF82282
ec:2.1.1.130	PF00590.7 SF53790
ec:2.1.1.131	PF00590.7 SF53790
ec:2.1.1.132	PF00590.7 SF53335 SF53790
ec:2.1.1.133	PF00590.7 SF53790
ec:2.1.1.14	PF01717.6 SF56821
ec:2.1.1.152	PF00590.7 SF53790
ec:2.1.1.16	PF04191.2
ec:2.1.1.17	PF04191.2 SF53335
ec:2.1.1.2	SF53335
ec:2.1.1.20	SF53335
ec:2.1.1.28	PF01234.7 SF53335
ec:2.1.1.31	PF01746.7 SF75217
ec:2.1.1.33	PF02390.5 SF53335
ec:2.1.1.34	PF00588.7 SF75217
ec:2.1.1.35	PF05958.1 SF46785 SF53335
ec:2.1.1.37	PF00145.7 SF53335
ec:2.1.1.4	PF00891.7 SF46785 SF53335
ec:2.1.1.43	PF00023.15 PF00385.9 PF00505.7 PF00628.15 PF00856.15 PF01429.9 PF02182.7 PF02493.8 PF05033.5 PF05964.2 PF05965.2 SF47095 SF48403 SF52540 SF53335 SF54160 SF54171 SF57850 SF57903 SF63748 SF63817 SF81822 SF82185 SF82199
ec:2.1.1.45	PF00303.7 SF55831
ec:2.1.1.49	PF01234.7 SF53335
ec:2.1.1.5	PF02574.5 SF82282
ec:2.1.1.51	SF53335
ec:2.1.1.53	PF01564.6 SF53335
ec:2.1.1.6	PF00891.7 SF46785 SF53335
ec:2.1.1.63	PF00165.8 PF01035.10 PF02805.5 PF02870.5 SF46689 SF46767 SF53155 SF57884
ec:2.1.1.64	PF01209.8 SF53335
ec:2.1.1.68	PF00891.7 SF46785 SF53335
ec:2.1.1.71	PF04191.2
ec:2.1.1.72	PF02086.5 SF53335
ec:2.1.1.76	PF00891.7 SF46785 SF53335
ec:2.1.1.77	PF01135.8 SF53335
ec:2.1.1.79	PF02353.7 SF53335
ec:2.1.1.8	SF53335
ec:2.1.1.80	PF01739.8 PF03705.5 SF47757 SF53335
ec:2.1.1.86	PF02007.8 PF04206.2 PF04207.2 PF04208.2 PF04210.2 PF04211.2 PF05440.1 SF47266 SF51717 SF55239
ec:2.1.2.-(GARTRANSFORMYL2-RXN)	PF02222.8 PF07478.1 SF52440 SF56059
ec:2.1.2.1	PF00464.8 PF01276.9 SF53383
ec:2.1.2.10	PF01571.8 SF55920
ec:2.1.2.11	PF02548.4 SF51621
ec:2.1.2.2	PF00551.8 SF53328
ec:2.1.2.3	PF01808.7 SF64197
ec:2.1.2.5	PF02971.4 PF07837.1 SF55116
ec:2.1.2.9	PF00551.8 PF02911.5 SF50486 SF53328
ec:2.1.3.1	PF00682.8 PF01039.10 PF02436.6 SF51569 SF52096
ec:2.1.3.2	PF00185.10 PF01948.7 PF02729.7 PF02748.4 SF53671 SF54893 SF57825
ec:2.1.3.3	PF00185.10 PF02729.7 SF53671
ec:2.1.4.1	PF02274.5 SF55909
ec:2.1.4.2	PF02274.5 SF55909
ec:2.2.1.1	PF00456.9 PF02779.10 PF02780.7 SF52518 SF52922
ec:2.2.1.2	PF00923.8 SF51569
ec:2.2.1.3	PF00456.9 PF02779.10 PF02780.7 SF52518 SF52922
ec:2.2.1.6	PF00205.10 PF01842.10 PF02775.7 PF02776.6 SF52467 SF52518 SF55021
ec:2.2.1.7	PF02779.10 PF02780.7 SF52518 SF52922
ec:2.3.-.-(RXN0-2045)	PF00108.10 PF02803.5 SF53901
ec:2.3.1.-(FTRMBARK-RXN)	PF01913.7 PF02741.4 SF55112
ec:2.3.1.-(KETOBUTFORMLY-RXN)	PF01228.9 PF02901.4 SF51998
ec:2.3.1.-(LAUROYLACYLTRAN-RXN)	PF03279.3
ec:2.3.1.-(MALTACETYLTRAN-RXN)	SF51161
ec:2.3.1.-(MYRISTOYLACYLTRAN-RXN)	PF03279.3
ec:2.3.1.-(MYRPALMTRAN-RXN)	PF03279.3
ec:2.3.1.-(PALMITOTRANS-RXN)	PF03279.3
ec:2.3.1.-(PTAALT-RXN)	PF01515.8 PF07085.1 SF52540
ec:2.3.1.-(R102-RXN)	PF00583.10 SF55729
ec:2.3.1.-(SPERMACTRAN-RXN)	PF00583.10 SF55729
ec:2.3.1.-(TDPFUCACTRANS-RXN)	PF00583.10 SF55729
ec:2.3.1.-(UDPHYDROXYMYRGLUCOSAMNACETYLTRANS-RXN)	PF04613.2 SF51161 SF63418
ec:2.3.1.-(orth:HTRB)	PF03279.3 SF55315
ec:2.3.1.-(orth:LPXD)	PF00132.10 PF04613.2 SF51161 SF63418
ec:2.3.1.-(orth:MSBB)	PF01551.8 PF03279.3 SF50249 SF51246 SF54106 SF55315
ec:2.3.1.1	PF00583.10 PF00696.14 PF01960.7 SF53633 SF55729 SF56854
ec:2.3.1.101	PF01913.7 PF02741.4 SF55112
ec:2.3.1.102	SF55729
ec:2.3.1.107	PF02458.5 SF52777
ec:2.3.1.109	PF04958.2 SF55729
ec:2.3.1.117	SF51161
ec:2.3.1.118	PF00797.7 SF54001
ec:2.3.1.12	PF00198.11 PF00364.9 PF02817.4 SF47005 SF51230 SF52777
ec:2.3.1.128	PF00583.10 SF55729
ec:2.3.1.129	SF51161
ec:2.3.1.146	PF00195.9 PF02797.5 SF53901
ec:2.3.1.15	PF01553.9 SF51011 SF51445
ec:2.3.1.150	PF02458.5 SF52777
ec:2.3.1.157	PF00483.10 SF53448
ec:2.3.1.16	PF00108.10 PF02803.5 SF53901
ec:2.3.1.160	PF02458.5 SF52777
ec:2.3.1.162	PF02458.5 SF52777
ec:2.3.1.164	PF03417.4
ec:2.3.1.166	PF02458.5 SF52777
ec:2.3.1.167	PF02458.5 SF52777
ec:2.3.1.18	SF51161
ec:2.3.1.19	PF01515.8
ec:2.3.1.20	PF03062.7
ec:2.3.1.21	PF00755.7 SF52777 SF81296
ec:2.3.1.26	PF03062.7 SF56322
ec:2.3.1.29	PF00155.8 PF00202.9 SF53383
ec:2.3.1.30	PF06426.2 SF51161
ec:2.3.1.31	PF00561.8 SF53474
ec:2.3.1.32	SF55729
ec:2.3.1.35	PF01960.7 SF56854
ec:2.3.1.37	PF00155.8 PF02490.6 SF53383
ec:2.3.1.38	SF53901
ec:2.3.1.39	PF00698.9 SF52151 SF55048
ec:2.3.1.4	PF00483.10 PF00583.10 SF51161 SF53448 SF55729
ec:2.3.1.40	PF00501.13 PF01553.9 SF56801
ec:2.3.1.41	PF00109.13 PF02801.9 SF53901
ec:2.3.1.42	PF01553.9 SF49348
ec:2.3.1.46	PF04204.4 SF52317
ec:2.3.1.47	PF00155.8 SF53383
ec:2.3.1.50	PF00155.8 SF53383
ec:2.3.1.51	PF01553.9 SF50465
ec:2.3.1.54	PF01228.9 PF02901.4 SF51998
ec:2.3.1.57	PF00583.10 SF55729
ec:2.3.1.6	PF00198.11 PF00364.9 PF00755.7 PF02817.4 SF47005 SF51230 SF52777
ec:2.3.1.61	PF00198.11 PF00364.9 PF02817.4 SF47005 SF51230 SF52777
ec:2.3.1.65	PF04775.3 SF53474
ec:2.3.1.7	PF00755.7 SF52777
ec:2.3.1.74	PF00195.9 PF02797.5 SF53901
ec:2.3.1.8	PF01515.8 PF07085.1 SF52540
ec:2.3.1.87	PF00583.10 SF55729
ec:2.3.1.9	PF00108.10 PF02803.5 SF53901
ec:2.3.1.95	PF00195.9 PF02797.5 SF53901
ec:2.3.2.2	PF01019.9
ec:2.3.2.6	PF03588.4 SF52788
ec:2.3.3.1	PF00285.10 SF48256
ec:2.3.3.10	PF01154.7 SF53901
ec:2.3.3.13	PF00682.8 SF51011 SF51569
ec:2.3.3.14	PF00682.8 SF51569
ec:2.3.3.15	PF00205.10 PF02776.6 SF52467 SF52518
ec:2.3.3.5	PF00285.10 SF48256
ec:2.3.3.8	PF00285.10 PF00549.9 PF02629.7 SF48256 SF51735 SF52210 SF56059
ec:2.3.3.9	PF01274.11 SF51645
ec:2.3.7.58	PF00501.13 SF56801
ec:2.4.-.-(KDOTRANS-RXN)	PF00534.9 PF04413.3 SF53756
ec:2.4.-.-(orth:KDTA)	PF00534.9 PF04413.3 SF53756 SF56176
ec:2.4.1.-(FUC4NACTRANS-RXN)	PF06899.1 PF07429.1
ec:2.4.1.-(GLCNACPTRANS-RXN)	PF00953.8
ec:2.4.1.-(NACGLCTRANS-RXN)	PF03033.7 PF04101.4 SF53756
ec:2.4.1.-(RXN-1802)	PF00251.8 SF50939 SF81296
ec:2.4.1.-(RXN-743)	PF00201.8 SF53756
ec:2.4.1.-(UDPMANACATRANS-RXN)	PF03808.3 SF55261
ec:2.4.1.-(XT1)	PF03016.4 SF53448
ec:2.4.1.-(XT2)	PF03016.4 SF53448
ec:2.4.1.-(orth:WAAB)	PF00534.9 SF53756
ec:2.4.1.-(orth:WAAC)	PF01075.7 SF53756
ec:2.4.1.-(orth:WAAF)	PF01075.7 SF53756
ec:2.4.1.-(orth:WAAG)	PF00534.9 SF53756
ec:2.4.1.-(orth:WAAQ)	PF01075.7 SF53756
ec:2.4.1.1	PF00343.8 SF53756
ec:2.4.1.10	PF02435.6 SF75005
ec:2.4.1.100	PF00251.8 SF50939 SF81296
ec:2.4.1.101	PF03071.4 SF53448
ec:2.4.1.102	PF02485.8
ec:2.4.1.11	PF00534.9 PF05693.2 SF53756
ec:2.4.1.117	PF00535.12 SF53448
ec:2.4.1.119	PF02109.5 PF03345.4 PF04756.3 SF52833
ec:2.4.1.12	PF00535.12 SF53448
ec:2.4.1.122	SF52777 SF57059
ec:2.4.1.123	PF01501.8 SF53448
ec:2.4.1.129	PF00905.11 PF03717.4 SF56519 SF56601
ec:2.4.1.13	PF00534.9 PF00862.9 SF53756
ec:2.4.1.130	PF03901.5 SF51556
ec:2.4.1.132	PF00534.9 SF53756
ec:2.4.1.133	PF02709.4 SF53448
ec:2.4.1.135	PF03360.5 SF53448
ec:2.4.1.14	PF00534.9 PF00862.9 SF53756
ec:2.4.1.142	PF00534.9 SF53756
ec:2.4.1.143	PF05060.3 SF47152
ec:2.4.1.144	PF04724.2
ec:2.4.1.145	PF04666.3
ec:2.4.1.149	PF01762.10
ec:2.4.1.15	PF00982.8 SF53756
ec:2.4.1.150	PF02485.8
ec:2.4.1.152	PF00852.9
ec:2.4.1.157	PF00534.9 SF53756
ec:2.4.1.16	PF01644.6 PF03142.4 SF53448 SF54826 SF56672
ec:2.4.1.17	PF00201.8 SF53756
ec:2.4.1.18	PF00128.11 PF02922.6 SF51011 SF51445 SF81296
ec:2.4.1.182	PF02684.5 SF53756
ec:2.4.1.20	PF06165.1 PF06204.1 PF06205.1 SF48208
ec:2.4.1.206	PF01762.10
ec:2.4.1.21	PF00534.9 SF53756
ec:2.4.1.22	PF02709.4 SF53448
ec:2.4.1.223	PF03016.4 SF46589 SF53448
ec:2.4.1.224	PF03016.4 SF53448 SF63418
ec:2.4.1.225	PF03016.4 SF53448
ec:2.4.1.227	PF03033.7 PF04101.4 SF53756
ec:2.4.1.228	PF04488.3 PF04572.2 SF63748
ec:2.4.1.25	PF02446.5 SF51445
ec:2.4.1.34	PF02364.5 SF55003 SF81340
ec:2.4.1.37	PF03414.3 SF53448
ec:2.4.1.38	PF02709.4 SF53448
ec:2.4.1.4	PF00128.11 SF51011 SF51445
ec:2.4.1.40	PF03414.3 SF53448
ec:2.4.1.41	PF00535.12 PF00652.10 SF50370 SF53448
ec:2.4.1.46	PF06925.1 SF53756
ec:2.4.1.47	PF00201.8 SF53756
ec:2.4.1.5	PF00128.11 PF01473.8 PF02324.6 PF03412.4 SF51445 SF69360
ec:2.4.1.62	PF01762.10
ec:2.4.1.64	PF03632.4 PF03633.4 PF03636.4 SF48208 SF74650
ec:2.4.1.65	PF00852.9 SF49417
ec:2.4.1.67	PF05691.1 SF51445 SF54373 SF88633
ec:2.4.1.68	PF07653.3 SF50044
ec:2.4.1.69	PF01531.6 PF03254.3 SF54506
ec:2.4.1.7	PF00128.11 SF51011 SF51445
ec:2.4.1.79	PF01762.10
ec:2.4.1.8	PF03632.4 PF03633.4 PF03636.4 SF48208 SF74650
ec:2.4.1.80	SF53448
ec:2.4.1.81	PF00128.11 PF02922.6 PF03632.4 PF03633.4 PF03636.4 SF48208 SF51011 SF51445 SF74650 SF81296
ec:2.4.1.82	PF05691.1 SF51445
ec:2.4.1.83	PF00535.12 SF53448
ec:2.4.1.87	PF03414.3 SF53448
ec:2.4.1.88	PF03414.3 SF53448
ec:2.4.1.91	PF00201.8 SF53756
ec:2.4.1.92	PF00535.12 SF53448
ec:2.4.1.99	PF00251.8 SF50939 SF81296
ec:2.4.2.-(ADENPHOSPHOR-RXN)	PF01048.8 SF53167
ec:2.4.2.-(GLUTAMIDOTRANS-RXN)	PF00977.9 SF51366
ec:2.4.2.-(GUANPRIBOSYLTRAN-RXN)	PF00156.12 SF53271
ec:2.4.2.-(HYPXPRIBOSYLTRAN-RXN)	PF00156.12 SF53271
ec:2.4.2.-(INOPHOSPHOR-RXN)	PF01048.8 SF53167
ec:2.4.2.-(XANTHOSINEPHOSPHORY-RXN)	PF00896.9 SF53167
ec:2.4.2.-(orth:HISF+HISH)	PF00117.13 PF00977.9 SF51366 SF52317
ec:2.4.2.1	PF01048.8 SF53167
ec:2.4.2.10	PF00156.12 SF53271
ec:2.4.2.11	PF04095.4 SF49417
ec:2.4.2.14	PF00117.13 PF00156.12 PF00310.10 SF52317 SF53271 SF56235
ec:2.4.2.15	PF01048.8 SF53167
ec:2.4.-.-(DEOXYGUANPHOSPHOR-RXN)	PF01048.8 SF53167
ec:2.4.2.17	PF01634.8 SF53850 SF54913
ec:2.4.2.18	PF00117.13 SF52317
ec:2.4.2.19	PF01729.8 PF02749.5 SF51690 SF54675
ec:2.4.2.2	PF00591.9 PF02885.5 PF07831.1 SF47648 SF52418 SF54680
ec:2.4.2.21	PF02277.6 SF52733
ec:2.4.2.22	PF00156.12 SF53271
ec:2.4.2.26	PF01822.8 PF02485.8 SF57095
ec:2.4.2.3	PF01048.8 SF53167
ec:2.4.2.4	PF00591.9 PF02885.5 PF07831.1 SF47648 SF52418 SF54680
ec:2.4.2.6	PF05014.4 SF52309
ec:2.4.2.7	PF00156.12 SF53271
ec:2.4.2.8	PF00156.12 SF53271
ec:2.4.2.9	PF00156.12 SF53271
ec:2.4.99.-(orth:SIAT7C)	PF00777.8
ec:2.4.99.-(orth:SIAT7E)	PF00777.8
ec:2.4.99.-(orth:SIAT7F)	PF00777.8 SF89232
ec:2.4.99.-(orth:SIAT8E)	PF00777.8
ec:2.4.99.1	PF00777.8
ec:2.4.99.10	PF00777.8
ec:2.4.99.3	PF00777.8
ec:2.4.99.4	PF00777.8
ec:2.4.99.6	PF00777.8
ec:2.4.99.7	PF00777.8
ec:2.4.99.8	PF00777.8
ec:2.4.99.9	PF00777.8
ec:2.5.1.-(4OHBENZOATE-OCTAPRENYLTRANSFER-RXN)	PF01040.7
ec:2.5.1.-(BTUR2-RXN)	PF02572.5 SF52540
ec:2.5.1.-(DMK-RXN)	PF01040.7
ec:2.5.1.-(GST-RXN)	PF00043.12 PF02798.7 SF47616 SF52833
ec:2.5.1.-(HEMEOSYN-RXN)	PF01040.7
ec:2.5.1.-(OPPSYN-RXN)	PF00348.7 SF48576
ec:2.5.1.-(R344-RXN)	PF02572.5 SF52540
ec:2.5.1.-(orth:MENA)	PF01040.7
ec:2.5.1.-(orth:UBIA)	PF01040.7 SF56784
ec:2.5.1.1	PF00348.7 SF48576
ec:2.5.1.10	PF00348.7 SF48576
ec:2.5.1.15	PF00809.8 SF51717
ec:2.5.1.16	PF01564.6 SF53335
ec:2.5.1.17	PF01923.7 PF02572.5 SF52540
ec:2.5.1.18	PF00043.12 PF02798.7 SF47616 SF52833
ec:2.5.1.19	PF00275.8 SF55205
ec:2.5.1.2	PF01965.11 SF52317
ec:2.5.1.21	PF00494.8 PF01040.7 SF48576 SF53901
ec:2.5.1.22	PF01564.6 SF53335
ec:2.5.1.26	PF01565.11 PF02913.7 SF55103 SF56176
ec:2.5.1.29	PF00348.7 SF48576
ec:2.5.1.3	PF02581.5 SF51391
ec:2.5.1.30	PF00348.7 PF07307.1 SF48576
ec:2.5.1.31	PF01255.9 SF64005
ec:2.5.1.32	PF00494.8 SF48576
ec:2.5.1.33	PF00348.7 SF48576
ec:2.5.1.37	PF01124.7
ec:2.5.1.47	PF00291.12 PF01041.7 PF01053.9 PF01212.9 SF53383 SF53686
ec:2.5.1.48	PF01053.9 SF53383
ec:2.5.1.49	PF01041.7 PF01053.9 PF01212.9 SF53383
ec:2.5.1.54	PF00793.9 SF51569
ec:2.5.1.55	PF00793.9 SF51569
ec:2.5.1.56	PF01354.8 PF03102.4 SF51269 SF51569
ec:2.5.1.57	PF01354.8 PF03102.4 SF51269 SF51569
ec:2.5.1.6	PF00438.9 PF02772.5 PF02773.5 SF55973
ec:2.5.1.61	PF01379.9 PF03900.4 SF53850 SF54782
ec:2.5.1.62	PF01040.7
ec:2.5.1.64	PF02776.6 SF52518
ec:2.5.1.7	PF00275.8 SF55205
ec:2.5.1.8	PF01715.6 SF52540
ec:2.5.1.9	PF00677.7 PF00885.8 SF52121 SF63380
ec:2.6.-.-(PSERTRANSAMPYR-RXN)	PF00266.8 SF53383
ec:2.6.1.-(RFFTRANS-RXN)	PF01041.7 PF01212.9 SF53383
ec:2.6.1.-(SUCCORNTRANSAM-RXN)	PF00202.9 SF53383
ec:2.6.1.-(orth:COBC1+COBD)	PF03186.3
ec:2.6.1.1	PF00155.8 SF53383
ec:2.6.1.11	PF00202.9 SF53383
ec:2.6.1.13	PF00202.9 SF53383
ec:2.6.1.15	PF00070.14 PF00310.10 PF01493.8 PF01645.6 PF04898.3 SF46548 SF51395 SF51905 SF51971 SF56235 SF69336
ec:2.6.1.16	PF00310.10 PF01380.10 SF53697 SF56235
ec:2.6.1.17	PF00202.9 SF53383
ec:2.6.1.18	PF00202.9 SF53383
ec:2.6.1.19	PF00202.9 SF53383
ec:2.6.1.2	PF00155.8 SF53383
ec:2.6.1.21	PF01063.8 SF56752
ec:2.6.1.22	PF00202.9 SF53383
ec:2.6.1.29	PF00202.9 SF53383
ec:2.6.1.36	PF00202.9 SF53383
ec:2.6.1.39	PF00155.8 SF53383
ec:2.6.1.4	PF00155.8 SF53383
ec:2.6.1.42	PF00155.8 PF01063.8 SF53383 SF56752
ec:2.6.1.44	PF00155.8 PF00266.8 SF53383
ec:2.6.1.45	PF00266.8 SF53383
ec:2.6.1.46	PF00202.9 SF53383
ec:2.6.1.5	PF00155.8 PF07706.1 SF53383
ec:2.6.1.51	PF00266.8 SF53383
ec:2.6.1.52	PF00266.8 SF53383
ec:2.6.1.57	PF00155.8 SF53383
ec:2.6.1.62	PF00202.9 SF53383
ec:2.6.1.66	SF53383
ec:2.6.1.7	PF00155.8 SF53383
ec:2.6.1.77	PF00202.9 SF53383
ec:2.6.1.9	PF00155.8 SF53383
ec:2.7.-.-(ENTMULTI-RXN)	PF00501.13 PF00550.10 PF00668.8 PF00857.9 PF00975.8 PF01648.8 SF47336 SF52499 SF52777 SF53474 SF56214 SF56801
ec:2.7.-.-(NANK-RXN)	PF00480.8 SF53067
ec:2.7.-.-(R142-RXN)	PF00288.11 SF54211 SF55060
ec:2.7.-.-(R347-RXN)	PF02283.5 SF52540
ec:2.7.-.-(orth:RFAE)	PF00294.11 PF01467.13 SF52374 SF53613
ec:2.7.-.-(orth:WAAP)	PF06293.3 SF56112
ec:2.7.-.-(orth:WAAY)	PF06176.1 SF50891 SF56112
ec:2.7.1.-(CYTIDINEKIN-RXN)	PF00485.7 SF52540
ec:2.7.1.-(CYTIKIN-RXN)	PF00485.7 SF52540
ec:2.7.1.-(GKI-RXN)	PF02595.4
ec:2.7.1.-(PNKIN-RXN)	SF53613
ec:2.7.1.-(RXN0-382)	PF00370.9 PF02782.4 SF53067
ec:2.7.1.-(TAGAKIN-RXN)	PF00294.11 SF53613
ec:2.7.1.1	PF00294.11 PF00349.9 PF00480.8 PF03727.4 SF53067 SF53613
ec:2.7.1.100	PF01636.9 SF56112
ec:2.7.1.105	PF01591.7 SF52540
ec:2.7.1.107	PF01219.8
ec:2.7.1.108	PF01148.9
ec:2.7.1.11	PF00365.7 SF53784
ec:2.7.1.112	PF02706.5 SF52540
ec:2.7.1.113	PF01712.7 PF02223.5 SF52540
ec:2.7.1.116	PF06315.1 SF53720
ec:2.7.1.12	PF01202.8 SF52540
ec:2.7.1.127	PF03770.5
ec:2.7.1.130	PF02606.4 SF52540
ec:2.7.1.137	PF00071.11 PF00168.15 PF00454.13 PF00613.9 PF00626.10 PF00786.14 PF00787.11 PF00792.11 PF00794.8 PF00849.10 PF02192.5 PF02204.7 PF02259.10 PF02260.9 PF02985.7 PF04562.2 SF47212 SF47912 SF48371 SF48452 SF49562 SF54236 SF55120 SF55753 SF56112 SF64268 SF81383
ec:2.7.1.138	PF00781.10 SF50729
ec:2.7.1.144	PF00294.11 SF53613
ec:2.7.1.146	PF04587.3 SF53613
ec:2.7.1.148	PF00288.11 SF54211 SF55060
ec:2.7.1.149	PF01504.8 SF56104
ec:2.7.1.15	PF00294.11 SF53613
ec:2.7.1.150	PF00118.12 PF01363.10 PF01504.8 SF52029 SF56104 SF57903
ec:2.7.1.152	PF03770.5
ec:2.7.1.153	PF00454.13 SF56112
ec:2.7.1.154	PF00454.13 SF56112
ec:2.7.1.156	PF02283.5 SF52540
ec:2.7.1.16	PF00370.9 PF02782.4 SF53067
ec:2.7.1.17	PF00370.9 PF02782.4 SF53067
ec:2.7.1.19	PF00485.7 SF52540
ec:2.7.1.2	PF02685.4 SF53067
ec:2.7.1.20	PF00294.11 SF53613
ec:2.7.1.21	PF00265.8
ec:2.7.1.23	PF01513.9
ec:2.7.1.24	PF01121.8 SF52540
ec:2.7.1.25	PF01583.7 SF52540
ec:2.7.1.26	PF06574.1 SF52374
ec:2.7.1.28	PF02733.5 PF02734.5 SF52490 SF55307
ec:2.7.1.29	PF02733.5 PF02734.5 PF04198.2 SF46689 SF52490 SF52512 SF55307
ec:2.7.1.3	PF00294.11 PF01636.9 SF53613 SF56112
ec:2.7.1.30	PF00370.9 PF02782.4 SF53067
ec:2.7.1.31	PF02595.4
ec:2.7.1.32	PF01633.8 PF01636.9 SF56112
ec:2.7.1.33	PF00485.7 SF52540
ec:2.7.1.35	SF53613
ec:2.7.1.36	PF00288.11 SF54211 SF55060
ec:2.7.1.39	PF00288.11 SF54211 SF55060
ec:2.7.1.4	PF00294.11 PF00480.8 SF53067 SF53613
ec:2.7.1.40	PF00224.9 PF02887.4 SF50800 SF51621 SF52935
ec:2.7.1.45	PF00294.11 SF53613
ec:2.7.1.47	PF00224.9 PF02887.4 SF50800 SF51621 SF52935
ec:2.7.1.48	PF00485.7 SF52540
ec:2.7.1.49	SF53613
ec:2.7.1.5	PF00370.9 SF53067
ec:2.7.1.50	PF02110.5 SF53613
ec:2.7.1.51	PF00370.9 PF02782.4 SF53067
ec:2.7.1.52	PF00288.11 PF07959.1 SF54211 SF55060
ec:2.7.1.53	PF00370.9 PF02782.4 SF53067
ec:2.7.1.55	PF00480.8 SF53067
ec:2.7.1.56	PF00294.11 SF53613
ec:2.7.1.58	PF05035.2 SF53067
ec:2.7.1.59	PF01869.8 SF53067
ec:2.7.1.6	PF00288.11 SF54211 SF55060
ec:2.7.1.60	PF00480.8 SF53067
ec:2.7.1.63	PF00480.8 SF53067
ec:2.7.1.66	PF02673.7
ec:2.7.1.67	PF00454.13 PF00613.9 SF48371 SF56112 SF74650
ec:2.7.1.68	PF00036.17 PF00118.12 PF00610.9 PF01363.10 PF01504.8 PF02493.8 PF07661.1 SF46785 SF47473 SF52029 SF54849 SF56104 SF57903 SF82185
ec:2.7.1.69	PF00358.7 PF00359.10 PF00367.8 PF00381.8 PF02255.5 PF02302.6 PF02378.6 PF02379.5 PF03610.4 PF03612.4 PF03829.3 PF03830.3 PF07663.1 SF46973 SF51261 SF52728 SF52788 SF52794 SF53062 SF55594 SF55604 SF55804
ec:2.7.1.7	PF00480.8 SF53067
ec:2.7.1.71	PF01202.8 SF52540
ec:2.7.1.72	PF01636.9 PF04655.4 SF56112
ec:2.7.1.73	PF00294.11 SF53613
ec:2.7.1.74	PF01712.7 SF52540
ec:2.7.1.76	PF01712.7 SF52540
ec:2.7.1.82	PF01633.8 PF01636.9 SF56112
ec:2.7.1.90	PF00365.7 SF53784
ec:2.7.1.91	PF00781.10 SF56091
ec:2.7.1.92	PF00294.11 SF53613
ec:2.7.2.-(PROPKIN-RXN)	PF00871.7 SF53067
ec:2.7.2.1	PF00871.7 PF02222.8 PF07478.1 SF52440 SF53067 SF56059
ec:2.7.2.11	PF00696.14 PF01472.7 SF53633 SF88697
ec:2.7.2.2	PF00696.14 SF53633
ec:2.7.2.3	PF00162.7 SF53748
ec:2.7.2.4	PF00696.14 SF53633
ec:2.7.2.7	PF00871.7 SF53067
ec:2.7.2.8	PF00696.14 SF53633
ec:2.7.3.1	PF00217.8 PF02807.4 SF48034 SF55931
ec:2.7.3.2	PF00217.8 PF02807.4 SF48034 SF55931
ec:2.7.3.3	PF00217.8 PF02807.4 SF48034 SF55931
ec:2.7.4.-(UMPKI-RXN)	PF00696.14 SF53633
ec:2.7.4.1	PF02503.6 SF56024
ec:2.7.4.10	PF00406.10 PF05191.2 SF52540 SF57774
ec:2.7.4.14	PF02224.5 SF52540
ec:2.7.4.16	PF02769.9 SF55326 SF56042
ec:2.7.4.2	PF00288.11 SF54211 SF55060
ec:2.7.4.21	PF03770.5
ec:2.7.4.3	PF00406.10 PF05191.2 SF52540 SF57774
ec:2.7.4.6	PF00334.7 SF54919
ec:2.7.4.7	SF53613
ec:2.7.4.8	PF00625.9 SF52540
ec:2.7.4.9	PF02223.5 SF52540
ec:2.7.6.1	PF00156.12 SF53271
ec:2.7.6.2	PF04263.5 PF04265.4 SF55811 SF63862 SF63999
ec:2.7.6.3	PF01288.8 SF55083
ec:2.7.6.5	PF01842.10 PF02824.7 PF04607.4 SF48019 SF55021 SF81271
ec:2.7.7.-(orth:COBP)	PF02283.5 SF52540
ec:2.7.7.1	PF00293.15 PF01467.13 SF52374 SF55811
ec:2.7.7.10	PF01087.10 PF02744.5 SF54197
ec:2.7.7.12	PF01087.10 PF02744.5 SF54197
ec:2.7.7.13	PF00483.10 SF51161 SF53448
ec:2.7.7.14	PF01467.13 SF52374
ec:2.7.7.15	PF01467.13 SF52374 SF53448
ec:2.7.7.18	PF01467.13 SF52374
ec:2.7.7.2	PF01687.7 SF82114
ec:2.7.7.21	PF01743.8 PF01966.9 SF81301 SF81891
ec:2.7.7.22	PF00483.10 PF01050.8 PF07883.1 SF51182 SF53448
ec:2.7.7.23	SF51161
ec:2.7.7.24	PF00483.10 SF53448
ec:2.7.7.25	PF01743.8 PF01966.9 SF81301 SF81891
ec:2.7.7.27	PF00483.10 SF53448
ec:2.7.7.3	PF01467.13 SF52374
ec:2.7.7.30	PF07959.1 SF51161
ec:2.7.7.33	PF00483.10 SF53448
ec:2.7.7.38	PF02348.6 SF53448
ec:2.7.7.39	PF01467.13 SF52374
ec:2.7.7.4	PF00009.12 PF01507.7 PF01926.8 PF03144.11 SF50465 SF52402 SF52540
ec:2.7.7.40	PF01128.8 SF53448
ec:2.7.7.41	PF01148.9
ec:2.7.7.42	PF03710.4
ec:2.7.7.43	PF02348.6 SF52266 SF53448
ec:2.7.7.48	PF05183.2 SF54928
ec:2.7.7.5	SF54197
ec:2.7.7.53	SF54197
ec:2.7.7.56	PF01138.10 PF03725.4 SF54211 SF55666
ec:2.7.7.58	PF00501.13 SF56801
ec:2.7.7.59	PF01842.10 PF01909.9 PF01966.9 SF55021 SF81301 SF81891
ec:2.7.7.6	PF00562.14 PF00623.9 PF01000.12 PF01192.11 PF01193.9 PF03118.4 PF04560.7 PF04561.3 PF04563.3 PF04565.5 PF04983.5 PF04997.2 PF04998.5 PF05000.5 SF47789 SF55257 SF56553 SF63562 SF64484
ec:2.7.7.60	PF01128.8 SF53448
ec:2.7.7.62	PF02283.5 SF52540
ec:2.7.7.7	PF00004.15 PF00136.9 PF00476.9 PF00712.8 PF00817.9 PF00929.11 PF01336.10 PF01367.9 PF01612.10 PF02231.6 PF02739.5 PF02767.5 PF02768.4 PF02811.6 PF03104.7 PF03603.3 PF04364.2 PF06144.2 PF06440.1 PF07733.1 SF46575 SF47807 SF48019 SF50249 SF52540 SF53098 SF55979 SF56672 SF88723 SF89550
ec:2.7.7.8	PF00013.15 PF00575.10 PF01138.10 PF03725.4 PF03726.3 SF46915 SF50249 SF54211 SF54791 SF55666
ec:2.7.7.9	PF00483.10 SF53448
ec:2.7.8.-(CARDIOLIPSYN-RXN)	PF00614.9 SF56024
ec:2.7.8.-(orth:COBV)	PF02654.5
ec:2.7.8.1	PF01066.9
ec:2.7.8.11	PF01066.9
ec:2.7.8.13	PF00953.8
ec:2.7.8.15	PF00953.8
ec:2.7.8.2	PF01066.9
ec:2.7.8.20	PF00884.11 SF53649
ec:2.7.8.3	SF48317
ec:2.7.8.5	PF01066.9
ec:2.7.8.7	PF01648.8 SF56214
ec:2.7.8.8	PF00614.9 SF51713 SF56024
ec:2.7.9.1	PF00391.10 PF01326.7 PF02896.6 SF51621 SF52009 SF56059
ec:2.7.9.2	PF00391.10 PF01326.7 PF02896.6 SF51621 SF56059
ec:2.7.9.3	PF00586.12 PF02769.9 SF55326 SF56042
ec:2.8.1.1	PF00581.8 SF52821
ec:2.8.1.2	PF00581.8 SF52821
ec:2.8.1.5	PF00037.12 PF00384.10 PF01568.8 PF04879.4 SF50692 SF53706 SF54862 SF81342
ec:2.8.1.6	PF04055.6 PF06968.1 SF52335
ec:2.8.2.-(orth:HS2ST1)	PF05040.3 SF52540
ec:2.8.2.-(orth:HS6ST)	PF06765.1 SF52540
ec:2.8.2.-(orth:NDST1)	PF00685.13 SF52540
ec:2.8.2.-(orth:UST)	PF05040.3 SF52540
ec:2.8.2.1	PF00685.13 SF52540
ec:2.8.2.11	PF06990.1 SF52540
ec:2.8.2.15	PF00685.13 SF52540
ec:2.8.2.17	PF00685.13 SF52540
ec:2.8.2.2	PF00685.13 SF52540
ec:2.8.2.23	PF00685.13 SF52540
ec:2.8.2.3	PF00685.13 SF52540
ec:2.8.2.4	PF00685.13 SF52540
ec:2.8.2.5	PF03567.3 SF52540
ec:2.8.2.8	PF00685.13 SF52540
ec:2.8.3.-(ACETOACETYL-COA-TRANSFER-RXN)	PF01144.10 SF53316
ec:2.8.3.-(ENZRXN-121-RXN)	PF01144.10 SF53316
ec:2.8.3.-(RXN-1082)	PF01144.10 SF53316
ec:2.8.3.-(RXN0-268)	PF02550.4 SF53316
ec:2.8.3.1	PF01144.10 SF53316
ec:2.8.3.10	PF04223.2 SF53316
ec:2.8.3.12	PF01144.10 SF53316
ec:2.8.3.5	PF01144.10 SF53316
ec:2.8.3.6	PF01144.10 SF53316
ec:2.8.3.8	PF01144.10 SF53316
ec:2.8.3.9	PF01144.10 SF53316
ec:2.8.4.1	PF02240.5 PF02241.7 PF02249.6 PF02745.4 PF02783.4 SF48081 SF55088
ec:2.9.1.1	PF03841.3 SF53383
ec:3.-.-.-(SUCCARGDIHYDRO-RXN)	PF04996.2
ec:3.1.1.-(6-HEXANOLIDE-HYDROLYSIS-RXN)	PF07859.1 SF53474
ec:3.1.1.-(MCPTAP-RXN)	PF00072.10 PF01339.7 SF52172 SF52738
ec:3.1.1.-(MCPTAR-RXN)	PF00072.10 PF01339.7 SF52172 SF52738
ec:3.1.1.-(MCPTRG-RXN)	PF00072.10 PF01339.7 SF52172 SF52738
ec:3.1.1.-(MCPTSR-RXN)	PF00072.10 PF01339.7 SF52172 SF52738
ec:3.1.1.-(orth:GMHB)	SF56784
ec:3.1.1.-(orth:NDST2)	PF00685.13 SF52540
ec:3.1.1.-(orth:NDST3)	PF00685.13 SF52540
ec:3.1.1.-(orth:NDST4)	PF00685.13 SF52540
ec:3.1.1.1	PF00561.8 SF53474
ec:3.1.1.11	PF01095.8 PF04043.3 SF51126 SF55753
ec:3.1.1.13	PF00135.14 PF00561.8 PF04083.4 SF53474
ec:3.1.1.14	PF07224.1 SF53474
ec:3.1.1.17	SF52512
ec:3.1.1.23	PF00561.8 SF53474
ec:3.1.1.24	PF00561.8 SF53474
ec:3.1.1.29	PF01195.8 SF53178
ec:3.1.1.3	PF00144.12 PF00151.9 PF00326.8 PF00353.8 PF00561.8 PF00657.10 PF00934.9 PF01477.9 PF01674.7 PF01764.12 PF03583.4 PF03797.6 PF05057.4 PF06350.2 PF07859.1 SF49723 SF50621 SF51120 SF52266 SF53474 SF56601 SF56935
ec:3.1.1.31	PF01182.10 SF52512
ec:3.1.1.32	PF00151.9 PF02253.5 SF53474 SF56931
ec:3.1.1.34	PF00151.9 PF01477.9 SF49723 SF53474
ec:3.1.1.4	PF00023.15 PF00068.9 PF01734.9 PF02253.5 PF05826.1 SF48403 SF48619 SF52151 SF56931
ec:3.1.1.45	PF01738.6 SF53474
ec:3.1.1.47	PF00023.15 PF00657.10 PF00710.8 PF03403.3 SF48403 SF52266 SF53474 SF53774
ec:3.1.1.5	PF00561.8 PF00657.10 SF52266 SF53474
ec:3.1.1.57	PF04909.3 SF51556
ec:3.1.1.6	PF00326.8 PF00553.8 PF00657.10 PF00756.9 PF01083.10 PF05448.1 PF07859.1 SF49384 SF52259 SF52266 SF53474 SF88713
ec:3.1.1.61	PF00072.10 PF01339.7 SF52172 SF52738
ec:3.1.1.7	PF00135.14 PF07859.1 SF53474
ec:3.1.1.78	PF00561.8 SF53474
ec:3.1.2.-(THIOESTER-RXN)	PF00657.10 PF02551.4 SF52266 SF54637
ec:3.1.2.1	PF01852.8 PF02550.4 PF03061.8 SF53316 SF54637 SF55961
ec:3.1.2.12	PF00756.9 SF53474
ec:3.1.2.14	PF00975.8 PF01643.7 SF53474 SF54637
ec:3.1.2.23	PF00703.9 PF02836.5 PF02837.6 PF02929.5 PF02930.5 PF03061.8 SF49303 SF49785 SF51445 SF54637 SF74650
ec:3.1.2.24	SF53850
ec:3.1.2.4	PF00378.8 SF52096
ec:3.1.2.6	PF00581.8 PF00753.14 SF51905 SF52821 SF56281
ec:3.1.3.-(DEPHOSICITDEHASE-RXN)	PF06315.1 SF53720
ec:3.1.3.-(NADPPHOSPHAT-RXN)	PF03767.4 SF56784
ec:3.1.3.-(RIBAZOLEPHOSPHAT-RXN)	PF00300.10 SF53254
ec:3.1.3.-(RXN0-312)	SF53254
ec:3.1.3.-(ko:SHIP)	PF00017.11 PF03372.8 SF55550 SF56219
ec:3.1.3.-(orth:COBC2)	PF00300.10 SF53254
ec:3.1.3.1	PF00245.9 SF53649
ec:3.1.3.10	PF00328.9 SF53254
ec:3.1.3.11	PF00316.9 PF03320.3 SF56655
ec:3.1.3.12	PF02358.6 SF56784
ec:3.1.3.13	PF00300.10 SF53254
ec:3.1.3.15	SF56784
ec:3.1.3.16	PF00149.14 SF56300
ec:3.1.3.18	PF00702.11 SF56784
ec:3.1.3.2	PF00328.9 PF01975.6 PF03767.4 SF53254 SF56784 SF64167
ec:3.1.3.24	PF05116.2 SF56784
ec:3.1.3.25	PF00459.13 SF56655
ec:3.1.3.26	PF00328.9 SF53254
ec:3.1.3.27	PF01569.9 PF04608.2 SF47113 SF48317
ec:3.1.3.3	PF00702.11 SF56784
ec:3.1.3.36	PF00620.13 PF02383.7 PF03372.8 SF48350 SF54928 SF56219
ec:3.1.3.37	PF00316.9 PF03320.3 SF56655
ec:3.1.3.39	PF00245.9 SF53649
ec:3.1.3.4	PF01569.9 SF48317
ec:3.1.3.41	PF00702.11 SF56784
ec:3.1.3.45	SF56784
ec:3.1.3.46	PF00300.10 SF53254
ec:3.1.3.48	PF00149.14 PF01451.7 SF52788 SF56300
ec:3.1.3.5	PF00149.14 PF02872.7 SF55816 SF56300
ec:3.1.3.56	PF03372.8 SF56219
ec:3.1.3.57	PF00459.13 SF56655
ec:3.1.3.6	PF02265.6 SF48537
ec:3.1.3.66	SF47266 SF49562
ec:3.1.3.67	SF49562 SF52799
ec:3.1.3.7	PF00459.13 SF56655
ec:3.1.3.8	PF00328.9 PF02333.5 SF50956 SF53254
ec:3.1.3.9	PF01569.9 SF48317
ec:3.1.4.-(GSDEADENYLATION-RXN)	PF03710.4
ec:3.1.4.11	PF00017.11 PF00018.14 PF00036.17 PF00168.15 PF00169.14 PF00387.8 PF00388.8 PF06631.1 PF07653.3 SF47473 SF49562 SF50044 SF50729 SF51695 SF53933 SF55550
ec:3.1.4.12	PF03372.8 SF56219
ec:3.1.4.14	PF02525.5 SF52218
ec:3.1.4.16	PF00149.14 PF01476.9 PF02872.7 SF54106 SF55816 SF56300
ec:3.1.4.17	PF00072.10 PF00149.14 PF00233.8 PF00989.11 PF01590.13 PF02112.5 PF04868.2 PF05351.1 SF48547 SF51283 SF52172 SF55781 SF55785 SF56281 SF56300 SF69075 SF81296
ec:3.1.4.3	PF00168.15 PF00387.8 PF00388.8 PF00882.7 PF04185.2 PF05506.1 PF06631.1 SF47473 SF48537 SF49562 SF50729 SF51695 SF53649
ec:3.1.4.4	PF00168.15 PF00169.14 PF00614.9 PF00787.11 SF49562 SF50729 SF54373 SF56024 SF64268 SF88688
ec:3.1.4.41	SF51695
ec:3.1.4.46	PF03009.7 SF51695
ec:3.1.5.1	PF01966.9
ec:3.1.6.1	PF00884.11 SF53649
ec:3.1.6.12	PF00884.11 SF53649
ec:3.1.6.13	PF00884.11 SF53649
ec:3.1.6.14	PF00884.11 SF53649
ec:3.1.6.2	PF00884.11 SF53649
ec:3.1.6.4	PF00884.11 SF53649
ec:3.1.6.6	PF00884.11 SF53649
ec:3.1.6.8	PF00884.11 SF53649
ec:3.1.7.2	PF01842.10 PF01966.9 PF02824.7 PF04607.4 SF47240 SF48019 SF55021 SF81271
ec:3.1.8.1	PF01731.8 PF01979.7 PF02126.7 SF51338 SF51556 SF75011
ec:3.11.1.1	PF00702.11 SF56784
ec:3.2.1.1	PF00041.9 PF00128.11 PF00746.10 PF02806.6 PF02922.6 PF03065.4 PF03714.4 PF04650.5 PF07821.1 SF49265 SF49452 SF51011 SF51110 SF51445 SF74650 SF81296 SF88688 SF88713
ec:3.2.1.10	PF00088.7 PF00128.11 PF01055.13 SF51011 SF51445 SF57492
ec:3.2.1.105	PF00232.8 SF51445
ec:3.2.1.106	PF03200.5 SF48208
ec:3.2.1.108	PF00232.8 SF51445
ec:3.2.1.113	PF01532.8 SF48225
ec:3.2.1.114	PF01074.10 PF07748.1 SF74650 SF88688 SF88713
ec:3.2.1.122	PF02056.5 SF51735 SF56327
ec:3.2.1.125	PF00232.8 SF51445
ec:3.2.1.132	PF00150.7 PF01270.7 PF01374.8 SF48208 SF51445 SF53955
ec:3.2.1.14	PF00704.15 PF02839.4 SF51055 SF51445
ec:3.2.1.147	PF00232.8 SF51445
ec:3.2.1.15	PF00295.7 SF51126
ec:3.2.1.17	PF00704.15 PF02839.4 SF51055 SF51445
ec:3.2.1.18	PF01408.9 PF02973.6 PF03797.6 SF49899 SF50939 SF51735 SF56935
ec:3.2.1.2	PF01373.7 SF51445
ec:3.2.1.20	PF00128.11 SF51011 SF51445 SF81296
ec:3.2.1.21	PF00933.11 PF01915.11 SF51445 SF52279
ec:3.2.1.22	PF02056.5 SF51735 SF56327
ec:3.2.1.23	PF00703.9 PF02836.5 PF02837.6 PF02929.5 PF02930.5 SF49303 SF49785 SF51445 SF74650
ec:3.2.1.26	PF00251.8 PF02435.6 PF04853.2 SF48208 SF50939 SF75005
ec:3.2.1.28	PF01204.8 SF48208
ec:3.2.1.3	PF00088.7 PF00176.12 PF00270.15 PF00271.16 PF00723.9 PF01055.13 SF48208 SF51445 SF52540 SF56726 SF57492
ec:3.2.1.31	PF00703.9 PF02836.5 PF02837.6 SF49303 SF49785 SF51445
ec:3.2.1.33	PF06202.2 SF48208 SF51445
ec:3.2.1.37	PF04616.4 SF49785 SF75005
ec:3.2.1.39	PF00332.8 PF00722.9 PF02018.6 SF49785 SF49899 SF51445
ec:3.2.1.4	PF01270.7 SF48208
ec:3.2.1.41	PF00041.9 PF00128.11 PF02922.6 PF03714.4 SF49265 SF49452 SF51011 SF51110 SF51445 SF81296
ec:3.2.1.45	PF02055.5 SF51011 SF51445
ec:3.2.1.46	PF02057.5 SF51445
ec:3.2.1.48	PF01055.13 SF51445
ec:3.2.1.49	PF02065.8 SF50370 SF51011 SF51445
ec:3.2.1.50	PF05089.2 SF51445
ec:3.2.1.52	PF00933.11 SF51445
ec:3.2.1.54	PF00128.11 PF02903.4 SF51011 SF51445
ec:3.2.1.55	PF00553.8 PF00652.10 PF02018.6 PF03422.5 PF03664.3 PF04616.4 PF05270.2 PF06964.1 SF49384 SF49785 SF49899 SF50370 SF51445 SF75005
ec:3.2.1.58	PF00150.7 PF00933.11 PF01915.11 SF51126 SF51445 SF52279
ec:3.2.1.65	PF00251.8 SF49899 SF50939
ec:3.2.1.67	PF00295.7 SF51126
ec:3.2.1.68	PF00128.11 PF02922.6 SF51011 SF51445 SF81296
ec:3.2.1.74	PF00933.11 PF01915.11 PF03422.5 SF49785 SF50405 SF51445 SF52279
ec:3.2.1.76	PF01229.7 SF49265 SF51445
ec:3.2.1.78	PF00150.7 PF00404.8 PF02156.5 SF49785 SF51445 SF63446
ec:3.2.1.80	PF00251.8 SF50939
ec:3.2.1.85	PF00232.8 SF51445
ec:3.2.1.86	PF00232.8 PF02056.5 SF51445 SF51735 SF56327
ec:3.2.1.91	PF00404.8 PF00734.8 PF00759.8 PF00840.10 PF00942.8 PF01341.7 PF02011.5 PF02018.6 PF02927.4 SF48208 SF49384 SF49785 SF49899 SF51989 SF57180 SF63446 SF81296
ec:3.2.1.93	PF00128.11 SF51011 SF51445
ec:3.2.2.-(RXN0-361)	PF01156.8 SF53590
ec:3.2.2.-(RXN0-362)	PF01156.8 SF53590
ec:3.2.2.-(RXN0-363)	PF01156.8 SF53590
ec:3.2.2.-(RXN0-364)	PF01156.8 SF53590
ec:3.2.2.-(RXN0-365)	PF01156.8 SF53590
ec:3.2.2.-(RXN0-366)	PF01156.8 SF53590
ec:3.2.2.1	PF00128.11 PF00633.11 PF00686.9 PF00730.12 PF01156.8 SF48150 SF49452 SF51011 SF51445 SF53590
ec:3.2.2.16	PF01048.8 SF53167
ec:3.2.2.3	PF01156.8 SF53590
ec:3.2.2.4	PF01048.8 SF53167
ec:3.2.2.5	PF02267.5 SF56629
ec:3.2.2.9	PF01048.8 SF53167
ec:3.3.1.1	PF00670.10 PF02826.5 PF05221.5 SF51735 SF52283
ec:3.3.2.1	PF00550.10 PF00857.9 SF47336 SF52499
ec:3.3.2.3	PF00561.8 PF00702.11 PF06441.1 SF53474 SF56399 SF56784
ec:3.3.2.6	PF01433.9 SF48371 SF55486 SF63737
ec:3.4.11.2	PF01433.9 SF55486 SF63737
ec:3.4.11.4	PF01546.14 PF07687.2 SF53187 SF55031
ec:3.4.11.5	PF00561.8 PF00883.9 PF02789.4 SF52949 SF53187 SF53474
ec:3.4.13.20	PF01546.14 PF07687.2 SF53187
ec:3.4.13.3	PF01546.14 PF07687.2 SF53187 SF55031
ec:3.4.17.14	PF01427.7 SF55166
ec:3.4.17.8	PF01471.7 SF47090 SF55166
ec:3.4.19.9	PF07722.1 SF52317
ec:3.5.1.-(CHEBTAPD-RXN)	PF00072.10 PF01339.7 SF52172 SF52738
ec:3.5.1.-(CHEBTARD-RXN)	PF00072.10 PF01339.7 SF52172 SF52738
ec:3.5.1.-(CHEBTRGD-RXN)	PF00072.10 PF01339.7 SF52172 SF52738
ec:3.5.1.-(CHEBTSRD-RXN)	PF00072.10 PF01339.7 SF52172 SF52738
ec:3.5.1.-(PYRAZIN-RXN)	PF00857.9 SF52499
ec:3.5.1.-(SUCCGLUDESUCC-RXN)	PF04952.4 SF53187
ec:3.5.1.-(UDPACYLGLCNACDEACETYL-RXN)	PF03331.3 SF54211
ec:3.5.1.-(orth:LPXC)	PF03331.3 SF54211
ec:3.5.1.1	PF00710.8 PF01112.8 SF53774 SF56235
ec:3.5.1.10	PF00551.8 PF01842.10 SF53328 SF55021
ec:3.5.1.11	PF01804.7 PF02275.7 SF56235
ec:3.5.1.12	PF00795.11 SF56317
ec:3.5.1.14	PF01546.14 PF07687.2 SF53187 SF55031
ec:3.5.1.15	PF04952.4 SF53187
ec:3.5.1.16	PF01546.14 PF07687.2 SF53187
ec:3.5.1.18	PF01546.14 PF07687.2 SF53187 SF55031
ec:3.5.1.19	PF00857.9 SF52499
ec:3.5.1.2	PF00023.15 PF04960.4 SF48403 SF52091 SF56601
ec:3.5.1.23	PF02275.7 SF56235
ec:3.5.1.24	PF02275.7 SF56235
ec:3.5.1.25	PF01979.7 SF51338 SF51556
ec:3.5.1.27	PF01327.9 SF56420
ec:3.5.1.31	PF01327.9 SF56420
ec:3.5.1.32	PF01546.14 PF07687.2 SF53187 SF55031
ec:3.5.1.38	PF00710.8 SF53774
ec:3.5.1.4	PF00795.11 PF01425.8 PF03069.4 SF56317 SF75304
ec:3.5.1.41	PF01522.9 SF88713
ec:3.5.1.44	PF00072.10 PF01339.7 SF52172 SF52738
ec:3.5.1.49	PF00795.11 PF03069.4 SF56317
ec:3.5.1.5	PF00449.9 PF00547.7 PF00699.8 PF01730.6 PF01774.6 PF01979.7 PF02492.7 SF51278 SF51338 SF51556 SF52540 SF54111
ec:3.5.1.54	PF02626.5
ec:3.5.1.56	SF49899
ec:3.5.1.59	PF00857.9 SF52499
ec:3.5.1.6	PF00795.11 PF01546.14 PF07687.2 SF53187 SF55031 SF56317
ec:3.5.1.78	PF05257.4
ec:3.5.1.88	PF01327.9 SF56420
ec:3.5.1.9	PF00326.8 PF07859.1 SF52968 SF53474
ec:3.5.2.-(RXN0-275)	PF01979.7 SF51338 SF51556
ec:3.5.2.10	PF02633.4
ec:3.5.2.14	PF01968.7 PF02538.4 PF05378.1 SF53067
ec:3.5.2.2	PF01968.7 PF01979.7 PF05378.1 SF51338 SF51556 SF53067
ec:3.5.2.3	PF01979.7 SF51556
ec:3.5.2.5	PF01979.7 SF51338 SF51556
ec:3.5.2.6	PF00144.12 PF00753.14 PF00905.11 SF56281 SF56601
ec:3.5.2.7	PF00221.7 PF01979.7 SF48557 SF51338 SF51556
ec:3.5.2.9	PF01968.7 PF02538.4 PF05378.1 SF53067
ec:3.5.3.1	PF00491.11 SF52768
ec:3.5.3.11	PF00491.11 SF52768
ec:3.5.3.12	PF04371.3 SF55909
ec:3.5.3.19	PF04115.2
ec:3.5.3.22	PF00491.11 SF52768
ec:3.5.3.3	PF00557.10 PF01321.7 SF53092 SF55920
ec:3.5.3.4	PF01546.14 SF53187 SF55031
ec:3.5.3.6	PF02274.5 SF55909
ec:3.5.3.7	PF00491.11 SF52768
ec:3.5.3.8	PF00491.11 SF52768
ec:3.5.4.-(MCHMBARK-RXN)	PF02289.5 SF56199
ec:3.5.4.-(RIBOFLAVINSYNDEAM-RXN)	PF00383.10 SF53927
ec:3.5.4.-(RXN0-1081)	PF00383.10 SF53927
ec:3.5.4.1	SF51338 SF51556
ec:3.5.4.10	PF02142.8 SF52335
ec:3.5.4.12	PF00383.10 SF53927
ec:3.5.4.13	PF00692.8 SF51283
ec:3.5.4.16	PF01227.10 SF55620
ec:3.5.4.19	PF01502.6
ec:3.5.4.2	PF01979.7 SF51338 SF51556
ec:3.5.4.21	SF51338 SF51556
ec:3.5.4.25	PF00925.9
ec:3.5.4.26	PF00383.10 SF53927
ec:3.5.4.27	PF02289.5 SF56199
ec:3.5.4.3	PF01979.7 SF51338 SF51556
ec:3.5.4.4	PF00962.10 SF51556
ec:3.5.4.5	PF00383.10 SF53927
ec:3.5.4.6	PF00962.10 SF51556
ec:3.5.4.9	PF00763.11 PF02882.7 SF51735 SF53223
ec:3.5.5.1	PF00795.11 SF56317
ec:3.5.5.7	PF00795.11 SF56317
ec:3.5.99.3	PF01979.7 SF51338 SF51556
ec:3.5.99.4	SF51338 SF51556
ec:3.5.99.6	PF01182.10 SF52512
ec:3.5.99.7	PF00291.12 SF53686
ec:3.6.1.-(GDPMANMANHYDRO-RXN)	PF00293.15 SF55811
ec:3.6.1.-(LIPIDXSYNTHESIS-RXN)	PF00149.14 SF56300
ec:3.6.1.-(RXN0-1021)	PF01926.8 PF03193.5 SF52540
ec:3.6.1.-(RXN0-1602)	PF01914.6
ec:3.6.1.-(RXN0-1603)	PF01914.6
ec:3.6.1.-(RXN0-383)	PF00293.15 SF55811
ec:3.6.1.-(RXN0-384)	PF00293.15 SF55811
ec:3.6.1.-(RXN0-385)	PF00293.15 SF55811
ec:3.6.1.-(orth:LPXC)	PF03331.3 SF54211
ec:3.6.1.-(orth:LPXH)	PF00149.14 SF56300
ec:3.6.1.1	PF00719.8 PF01368.8 PF02833.4 SF50324 SF64182
ec:3.6.1.11	PF02541.4 SF53067
ec:3.6.1.13	PF00293.15 SF55811
ec:3.6.1.15	PF01150.7 PF01725.6 SF52972
ec:3.6.1.17	PF00293.15 PF01230.11 SF54197 SF55811
ec:3.6.1.19	PF01725.6 SF52972
ec:3.6.1.21	PF00293.15 SF55811
ec:3.6.1.22	PF00293.15 SF55811
ec:3.6.1.23	PF00692.8 SF51283
ec:3.6.1.26	PF02611.4
ec:3.6.1.27	PF01569.9 SF48317
ec:3.6.1.28	PF01928.10
ec:3.6.1.29	PF01230.11 SF54197
ec:3.6.1.3	PF00004.15 PF00006.11 PF00119.9 PF00122.7 PF00270.15 PF00271.16 PF00306.12 PF00690.12 PF00702.11 PF00895.9 PF01150.7 PF02874.8 PF04851.5 SF47266 SF50615 SF52540 SF56784 SF81336 SF81653 SF81660 SF81665
ec:3.6.1.31	PF01503.6
ec:3.6.1.32	PF00063.10 PF00612.14 PF01576.7 PF02736.6 SF46579 SF46585 SF52540
ec:3.6.1.34	PF00006.11 PF00119.9 PF00137.9 PF00213.8 PF00231.8 PF00306.12 PF00401.9 PF00430.8 PF02823.5 PF02874.8 SF46604 SF47917 SF47928 SF50615 SF51344 SF52540 SF52943 SF81333 SF81336 SF81573
ec:3.6.1.40	PF02541.4 SF53067
ec:3.6.1.41	PF00149.14 SF56300
ec:3.6.1.43	PF01569.9 SF48317
ec:3.6.1.45	PF00149.14 PF02872.7 SF55816 SF56300
ec:3.6.1.5	PF00149.14 PF01150.7 PF01569.9 PF02872.7 PF06079.1 SF48317 SF55816 SF56300
ec:3.6.1.6	PF01150.7
ec:3.6.1.7	PF00708.7 SF54975
ec:3.6.1.8	PF00047.13 PF00090.7 PF07679.2 SF48726 SF49464 SF82895 SF88645
ec:3.6.1.9	PF01033.7 PF01223.10 PF01663.9 SF53649 SF54060 SF90188
ec:3.6.4.1	PF00063.10 PF00612.14 PF01576.7 PF02736.6 SF46579 SF46585 SF52540
ec:3.6.4.10	PF00012.7 SF53067 SF56778
ec:3.7.1.-(2-OH-6-OXOHEPTA-2-4-DIENOATE-HYDR-RXN)	PF00561.8 SF53474
ec:3.7.1.-(MHPCHYDROL-RXN)	PF00561.8 SF53474
ec:3.7.1.-(OAHTHAUERA-RXN)	PF00378.8 SF52096
ec:3.7.1.-(R605-RXN)	PF00561.8 SF53474
ec:3.7.1.2	PF01557.8 SF56529 SF63433
ec:3.7.1.3	SF53383
ec:3.7.1.5	PF01557.8 SF56529
ec:3.7.1.8	PF00561.8 SF53474
ec:3.7.1.9	PF00561.8 SF53474
ec:3.8.1.-(LINB1-RXN)	PF00561.8 SF53474
ec:3.8.1.-(LINB2-RXN)	PF00561.8 SF53474
ec:3.8.1.-(R121-RXN)	PF01979.7 SF51338 SF51556
ec:3.8.1.2	PF00702.11 SF56784
ec:3.8.1.3	PF00561.8 PF00702.11 SF53474 SF56784
ec:3.8.1.5	PF00561.8 SF53474
ec:3.8.1.8	PF01979.7 SF51338 SF51556
ec:4.-.-.-(ADCLY-RXN)	PF01063.8 SF56752
ec:4.-.-.-(CHORPYRLY-RXN)	PF04345.2 SF64288
ec:4.-.-.-(RXN0-313)	PF00923.8 SF51569
ec:4.1.1.-(3-OCTAPRENYL-4-OHBENZOATE-DECARBOX-RXN)	PF02441.7 SF52507
ec:4.1.1.-(RXN-667)	PF00596.9 SF53639
ec:4.1.1.-(RXN-961)	PF00101.8 SF55239
ec:4.1.1.-(RXN0-310)	PF00378.8 SF52096
ec:4.1.1.-(orth:UBIX+UBID)	PF01977.6 PF02441.7 SF50692 SF52507 SF55856
ec:4.1.1.1	PF00205.10 PF02776.6 SF52467 SF52518
ec:4.1.1.11	PF02261.5 SF50692
ec:4.1.1.12	PF00155.8 SF53383
ec:4.1.1.15	PF00282.7 SF53383
ec:4.1.1.17	PF01276.9 PF03709.4 PF03711.4 SF52172 SF53383 SF55904
ec:4.1.1.18	PF01276.9 PF03709.4 PF03711.4 SF53383 SF55904
ec:4.1.1.19	PF00278.10 PF01276.9 PF02784.5 PF03709.4 PF03711.4 SF49772 SF51419 SF52172 SF53383 SF55904
ec:4.1.1.2	PF00190.10 PF07883.1 SF51182
ec:4.1.1.20	PF00278.10 PF02784.5 SF50621 SF51419
ec:4.1.1.21	PF00731.9 PF02222.8 SF51246 SF52255 SF52440 SF56059
ec:4.1.1.22	PF00282.7 PF02329.5 SF53383 SF56271
ec:4.1.1.23	PF00215.10 SF51366
ec:4.1.1.25	PF00282.7 SF53383
ec:4.1.1.28	PF00282.7 SF53383
ec:4.1.1.29	PF00282.7 SF53383
ec:4.1.1.3	PF01081.7 SF51569
ec:4.1.1.31	PF00311.7 SF51621
ec:4.1.1.32	PF00821.8 PF01293.8 SF53795 SF68923
ec:4.1.1.33	PF00288.11 SF54211 SF55060
ec:4.1.1.35	PF01073.7 PF01370.8 SF51735
ec:4.1.1.36	PF02441.7 SF52507
ec:4.1.1.37	PF01208.7 SF51726
ec:4.1.1.38	PF00311.7 SF51621
ec:4.1.1.39	PF00016.8 PF00101.8 PF02788.4 SF51649 SF54966 SF55239
ec:4.1.1.4	PF06314.1
ec:4.1.1.41	PF00364.9 PF01039.10 PF03977.3 PF04277.3 SF51261 SF52096
ec:4.1.1.44	PF02627.8 SF69118
ec:4.1.1.45	PF04909.3 SF51556
ec:4.1.1.46	PF04909.3 SF51556
ec:4.1.1.47	PF00205.10 PF02776.6 SF52467 SF52518
ec:4.1.1.48	PF00218.11 SF51366
ec:4.1.1.49	PF01293.8 SF53795 SF68923
ec:4.1.1.5	PF03306.3
ec:4.1.1.50	PF02675.5
ec:4.1.1.55	SF53850
ec:4.1.1.61	PF01977.6
ec:4.1.1.65	PF02666.4
ec:4.1.1.68	PF01557.8 SF56529
ec:4.1.1.7	PF00205.10 PF02776.6 SF52467 SF52518
ec:4.1.1.70	PF00364.9 PF01039.10 PF03977.3 PF04277.3 SF51230 SF52096
ec:4.1.1.71	SF52518
ec:4.1.1.74	PF00205.10 PF02776.6 SF52467 SF52518
ec:4.1.1.77	PF01689.6 SF56529
ec:4.1.1.8	PF00205.10 PF02776.6 SF52467 SF52518
ec:4.1.1.9	PF05292.1
ec:4.1.2.-(4-HYDROXY-2-KETOPIMELATE-LYSIS-RXN)	PF03328.4 SF51621
ec:4.1.2.-(DIOHBUTANONEPSYN-RXN)	PF00926.8 SF55821
ec:4.1.2.-(LTAA-RXN)	PF01212.9 SF53383
ec:4.1.2.-(SEDOBISALDOL-RXN)	PF00274.8 PF01116.8 SF51569
ec:4.1.2.-(ko:E4.1.2.-)	PF00923.8 PF01116.8 SF51569
ec:4.1.2.-(orth:HPAI)	PF03328.4 SF51621
ec:4.1.2.-(orth:SGBH)	PF00215.10 SF51366
ec:4.1.2.10	PF00107.13 SF50129 SF51735
ec:4.1.2.11	PF00450.10 SF53474
ec:4.1.2.13	PF00274.8 PF01116.8 PF01791.7 SF51569
ec:4.1.2.14	PF01081.7 SF51569
ec:4.1.2.15	PF00793.9 SF51569
ec:4.1.2.16	PF00793.9 SF51569
ec:4.1.2.17	PF00596.9 SF53639
ec:4.1.2.19	PF00596.9 SF53639
ec:4.1.2.20	PF03328.4 SF51621
ec:4.1.2.21	SF51569
ec:4.1.2.22	PF03894.3 SF52518
ec:4.1.2.25	PF02152.5 SF55620
ec:4.1.2.27	PF00282.7 SF53383
ec:4.1.2.4	PF01791.7 SF51569
ec:4.1.2.40	PF01116.8 SF51569
ec:4.1.2.5	PF01212.9 SF53383
ec:4.1.2.9	PF03894.3 SF52518
ec:4.1.3.-(CHORPYRLY-RXN)	PF04345.2 SF64288
ec:4.1.3.-(DXS-RXN)	PF02779.10 PF02780.7 SF52518 SF52922
ec:4.1.3.-(MHPELY-RXN)	PF00682.8 PF07836.1 SF51569 SF89000
ec:4.1.3.-(PABASYN-RXN)	PF00117.13 PF00425.7 PF04715.2 SF52317 SF56322
ec:4.1.3.-(R211-RXN)	PF00682.8 SF51569
ec:4.1.3.-(R215-RXN)	PF00682.8 SF51569
ec:4.1.3.-(RXN-670)	PF00682.8 PF07836.1 SF51569 SF89000
ec:4.1.3.-(orth:MEND2)	SF52467 SF52518
ec:4.1.3.-(orth:UBIC)	PF04345.2 SF64288
ec:4.1.3.1	PF00463.8 SF51621
ec:4.1.3.12	PF00682.8 SF51011 SF51569
ec:4.1.3.16	PF01081.7 SF51569
ec:4.1.3.17	PF03737.4 SF89562
ec:4.1.3.18	PF00205.10 PF01842.10 PF02775.7 PF02776.6 SF52467 SF52518 SF55021
ec:4.1.3.2	PF01274.11 SF51645
ec:4.1.3.27	PF00425.7 PF00591.9 PF02885.5 PF04715.2 SF47648 SF52418 SF56322
ec:4.1.3.3	PF00701.10 SF51569
ec:4.1.3.30	SF51621
ec:4.1.3.31	PF00285.10 SF48256
ec:4.1.3.34	PF03328.4 SF51645
ec:4.1.3.36	PF00378.8 SF52096
ec:4.1.3.37	PF02779.10 PF02780.7 SF52518 SF52922
ec:4.1.3.4	PF00682.8 SF51569
ec:4.1.3.5	PF01154.7 SF53901
ec:4.1.3.6	PF03328.4 PF04223.2 SF51645 SF53316
ec:4.1.3.7	PF00285.10 SF48256
ec:4.1.3.8	PF00285.10 PF00549.9 PF02629.7 SF48256 SF51735 SF52210 SF56059
ec:4.1.3.9	PF00205.10 PF02775.7 PF02776.6 SF52467 SF52518
ec:4.1.99.1	PF01212.9 SF53383
ec:4.1.99.11	PF00037.12 PF01228.9 PF02901.4 PF04055.6 SF51998 SF54862
ec:4.1.99.2	PF01041.7 PF01212.9 SF53383
ec:4.1.99.3	PF00875.7 PF03441.3 SF48173 SF52425
ec:4.2.-.-(RXN0-2043)	PF00171.9 PF00378.8 PF01575.7 SF52096 SF53720 SF54637
ec:4.2.1.-(CARNDETRU-RXN)	PF02515.5 SF89796
ec:4.2.1.-(DCHTHAUERA-RXN)	PF00378.8 SF52096
ec:4.2.1.-(HYDROXYHEPTA-DIENEDIOATE-HYDROXY-RXN)	PF01689.6 SF56529
ec:4.2.1.-(O-SUCCINYLBENZOATE-COA-SYN-RXN)	PF01188.9 SF51604 SF54826
ec:4.2.1.-(RXN-1083)	PF06050.2
ec:4.2.1.-(RXN-669)	PF01689.6 SF56529
ec:4.2.1.-(orth:HPAH)	PF01689.6 SF56529
ec:4.2.1.-(orth:MENC)	PF01188.9 PF02746.4 SF51604 SF54826
ec:4.2.1.1	PF00484.8 SF53056
ec:4.2.1.10	PF01487.5 SF51569
ec:4.2.1.100	PF00378.8 SF52096
ec:4.2.1.104	PF02560.4 SF47413 SF55234
ec:4.2.1.11	PF00113.9 PF03952.3 SF51604 SF54826
ec:4.2.1.12	PF00920.9
ec:4.2.1.13	PF03313.4 PF03315.4
ec:4.2.1.14	PF00291.12 SF53686
ec:4.2.1.16	PF00291.12 PF00585.7 SF53686 SF55021
ec:4.2.1.17	PF00378.8 PF01575.7 SF52096 SF54637
ec:4.2.1.18	PF00378.8 SF52096
ec:4.2.1.19	PF00475.7
ec:4.2.1.2	PF00206.9 PF05681.3 PF05683.1 SF48557
ec:4.2.1.20	PF00290.10 PF00291.12 SF51366 SF53686
ec:4.2.1.22	PF00291.12 PF00571.15 SF53686 SF54631
ec:4.2.1.24	PF00490.9 SF51569
ec:4.2.1.28	PF02286.5 PF02287.5 PF02288.5 SF47148 SF51703 SF52968
ec:4.2.1.3	PF00330.9 PF00694.8 PF06434.2 SF52016 SF53732 SF74778
ec:4.2.1.30	PF02286.5 PF02287.5 PF02288.5 SF47148 SF51703 SF52968 SF53067 SF82317
ec:4.2.1.32	PF05681.3 PF05683.1
ec:4.2.1.33	PF00330.9 PF00694.8 SF52016 SF53732
ec:4.2.1.36	PF00330.9 PF00694.8 SF52016 SF53732
ec:4.2.1.39	PF01188.9 PF02746.4 SF51604 SF54826
ec:4.2.1.40	PF01188.9 SF51604 SF54826
ec:4.2.1.41	PF00701.10 SF51569
ec:4.2.1.42	PF04292.2 PF04295.2
ec:4.2.1.45	PF01073.7 PF01370.8 SF51735
ec:4.2.1.46	PF01073.7 PF01370.8 SF51735
ec:4.2.1.47	PF01370.8 SF51735
ec:4.2.1.49	PF01175.7 SF47676 SF51735 SF51984 SF81296
ec:4.2.1.51	PF00800.8
ec:4.2.1.52	PF00701.10 SF51569
ec:4.2.1.55	PF00378.8 PF01575.7 SF52096 SF54637
ec:4.2.1.58	PF03061.8 SF54637
ec:4.2.1.6	PF01188.9 PF02746.4 SF51569 SF51604 SF54826
ec:4.2.1.60	PF03061.8 SF54637
ec:5.3.3.-(TRANS-2-DECENOYL-ACP-ISOM-RXN)	SF54637
ec:4.2.1.61	PF01575.7 SF54637
ec:4.2.1.66	PF00795.11 SF56317
ec:4.2.1.7	PF04292.2 PF04295.2 SF63418
ec:4.2.1.70	PF00849.10 PF01142.8 PF01416.7 PF01479.10 PF01509.8 SF55120 SF55174 SF88697
ec:4.2.1.75	PF02602.5 SF69618
ec:4.2.1.79	PF03972.3 SF54423
ec:4.2.1.8	PF03786.3 SF51658
ec:4.2.1.80	PF01689.6 SF56529
ec:4.2.1.84	PF02211.5 PF02979.5 SF50090 SF56209
ec:4.2.1.89	PF02515.5 SF89796
ec:4.2.1.9	PF00920.9 SF52935
ec:4.2.1.92	PF00067.10 SF48264 SF56634
ec:4.2.1.99	PF03972.3 SF54423
ec:4.2.2.2	PF00404.8 PF00544.8 PF00652.10 PF06917.1 PF07523.2 SF48208 SF49785 SF50370 SF51126 SF63446
ec:4.2.2.3	PF05426.1 SF48230 SF51126
ec:4.2.2.6	SF50960
ec:4.2.2.9	PF06917.1 SF48208 SF51126
ec:4.2.3.1	PF00291.12 SF53686
ec:4.2.3.12	PF01242.8 SF55620
ec:4.2.3.13	PF01397.9 PF03936.4 SF48239 SF48576
ec:4.2.3.14	PF01397.9 PF03936.4 SF48239 SF48576
ec:4.2.3.15	PF01397.9 PF03936.4 SF48239 SF48576
ec:4.2.3.16	PF01397.9 PF03936.4 SF48239 SF48576
ec:4.2.3.17	PF01397.9 PF03936.4 SF48239 SF48576
ec:4.2.3.19	PF01397.9 PF03936.4 SF48239 SF48576
ec:4.2.3.20	PF01397.9 PF03936.4 SF48239 SF48576
ec:4.2.3.3	PF02142.8 SF52335
ec:4.2.3.4	PF01761.7 SF56796
ec:4.2.3.5	PF01264.9 SF56973
ec:4.2.3.6	PF06330.1 SF48576
ec:4.2.3.8	PF01397.9 PF03936.4 SF48239 SF48576
ec:4.2.3.9	PF01397.9 PF03936.4 SF48239 SF48576
ec:4.2.99.-(ACETYLHOMOSER-CYS-RXN)	PF01041.7 PF01053.9 PF01212.9 SF53383
ec:4.2.99.-(CYSPH-RXN)	PF01053.9 SF53383
ec:4.2.99.11	PF02142.8 SF52335
ec:4.2.99.2	PF00291.12 SF53686
ec:4.2.99.8	PF00291.12 SF53686
ec:4.2.99.9	PF01053.9 SF53383
ec:4.3.1.1	PF00206.9 SF48557
ec:4.3.1.12	PF02423.5 PF05200.2 SF51445 SF51735 SF56327
ec:4.3.1.15	PF00291.12 SF53686
ec:4.3.1.17	PF03313.4 PF03315.4
ec:4.3.1.18	PF00291.12 SF53686
ec:4.3.1.19	PF00291.12 PF00585.7 SF53686 SF55021
ec:4.3.1.2	PF05034.3 PF07476.1 SF51604 SF54826
ec:4.3.1.3	PF00221.7 SF48557
ec:4.3.1.4	PF04961.2
ec:4.3.1.5	PF00221.7 SF48557
ec:4.3.1.7	PF05985.1 PF06751.1 SF54211
ec:4.3.1.8	PF01379.9 PF03900.4 SF53850 SF54782
ec:4.3.2.1	PF00206.9 SF48557
ec:4.3.2.2	PF00206.9 SF48557
ec:4.3.3.2	PF03088.5 SF63829
ec:4.3.99.1	PF02560.4 SF47413 SF55234
ec:4.4.1.-(RXN0-279)	PF00266.8 SF53383
ec:4.4.1.-(RXN0-308)	PF00266.8 PF01212.9 SF53383
ec:4.4.1.1	PF01053.9 SF53383
ec:4.4.1.11	PF01041.7 PF01053.9 PF01212.9 SF53383
ec:4.4.1.14	PF00155.8 SF53383
ec:4.4.1.15	PF00291.12 SF53686
ec:4.4.1.16	PF00266.8 SF53383
ec:4.4.1.17	PF01265.7 SF89095
ec:4.4.1.20	PF01124.7
ec:4.4.1.5	PF00903.12 SF54593
ec:4.4.1.8	PF01053.9 SF53383
ec:4.5.1.-(LINA1-RXN)	SF54427
ec:4.5.1.-(LINA2-RXN)	SF54427
ec:4.6.1.1	PF01295.8 SF81301
ec:4.6.1.12	PF02542.5 SF69765
ec:4.6.1.13	PF00388.8 SF51695
ec:4.6.1.2	PF00211.9 PF07700.2 PF07701.2 SF47323 SF55073 SF56112 SF56784 SF81665
ec:4.6.1.3	PF01761.7 SF56796
ec:4.6.1.4	PF01264.9
ec:4.99.1.-(SIROHEME-FERROCHELAT-RXN)	SF51735 SF75615
ec:4.99.1.-(orth:CBIK)	PF06180.1 SF53800
ec:4.99.1.-(orth:COBN)	PF02514.6
ec:4.99.1.-(orth:CYSG2)	SF51735 SF75615
ec:4.99.1.-(orth:CYSG3)	SF51735 SF75615
ec:4.99.1.1	PF00762.8 SF53800
ec:4.99.1.2	PF03243.5 SF46785
ec:4.99.1.4	SF51735 SF75615
ec:5.-.-.-(CARNCOARACE-RXN)	PF00378.8 SF52096
ec:5.-.-.-(CARNRACE-RXN)	PF00378.8 SF52096
ec:5.-.-.-(FCLEPIM-RXN)	PF01370.8 SF51735
ec:5.-.-.-(H2NTPEPIM-RXN)	PF02152.5 SF55620
ec:5.1.-.-(CARNCOARACE-RXN)	PF00378.8 SF52096
ec:5.1.-.-(NANE-RXN)	PF04131.3 SF51366
ec:5.1.1.1	PF00842.8 PF01168.8 PF01212.9 SF50621 SF51419 SF53383
ec:5.1.1.10	PF01177.9 SF53681
ec:5.1.1.11	PF00501.13 PF00550.10 SF47336 SF56801
ec:5.1.1.12	PF00501.13 PF00550.10 SF47336 SF56801
ec:5.1.1.13	PF00501.13 PF00550.10 SF47336 SF56801
ec:5.1.1.17	PF00266.8 SF53383
ec:5.1.1.3	PF01177.9 SF53681
ec:5.1.1.4	PF05544.1 SF54506
ec:5.1.1.7	PF01678.7 SF54506
ec:5.1.2.2	PF01188.9 PF02746.4 SF51604 SF54826
ec:5.1.2.3	PF00378.8 SF52096
ec:5.1.3.-(LYXISOM-RXN)	PF06134.1 SF51658
ec:5.1.3.-(RXN0-304)	PF00834.7 SF51366
ec:5.1.3.1	PF00834.7 SF51366
ec:5.1.3.12	PF01073.7 PF01370.8 SF51735
ec:5.1.3.13	PF00908.7 SF51182
ec:5.1.3.14	PF02350.8 SF53756
ec:5.1.3.17	PF06662.1
ec:5.1.3.2	PF01073.7 PF01370.8 SF51735
ec:5.1.3.20	PF01073.7 PF01370.8 SF51735
ec:5.1.3.3	PF01263.8 SF74650
ec:5.1.3.4	PF00596.9 SF53639
ec:5.1.3.7	PF01073.7 PF01370.8 SF51735
ec:5.1.3.8	PF07221.1 SF48208
ec:5.1.3.9	PF04131.3 SF51366
ec:5.1.99.1	PF00903.12 SF54593
ec:5.2.1.1	PF01177.9
ec:5.2.1.2	PF00043.12 PF02798.7 SF47616 SF52833
ec:5.2.1.3	PF00001.9 SF81321
ec:5.2.1.8	PF00160.10 PF00254.14 PF00639.8 PF01346.8 SF50891 SF54534 SF81827
ec:5.3.-(orth:GMHA)	PF01380.10 SF53697
ec:5.3.-(orth:SGBU)	PF01261.12 SF51658
ec:5.3.-.-(orth:GMHA)	PF01380.10 SF53697
ec:5.3.-.-(orth:SGBU)	PF01261.12 SF51658
ec:5.3.1.-(RXN0-303)	PF02502.7 SF89623
ec:5.3.1.1	PF00121.7 SF51351
ec:5.3.1.10	PF01182.10 SF52512
ec:5.3.1.12	PF02614.4 SF51556
ec:5.3.1.13	PF00571.15 PF01380.10 SF53697
ec:5.3.1.14	PF06134.1 SF51658
ec:5.3.1.15	PF00342.7 SF53697
ec:5.3.1.16	PF00977.9 SF51366
ec:5.3.1.17	PF04962.2
ec:5.3.1.22	PF01261.12 SF51658
ec:5.3.1.23	PF01008.7
ec:5.3.1.24	PF00697.11 SF51366
ec:5.3.1.25	PF02952.5 PF07881.1 PF07882.1 SF50443 SF53743
ec:5.3.1.26	PF02502.7 SF89623
ec:5.3.1.3	PF02952.5 PF07881.1 PF07882.1 SF50443 SF53743
ec:5.3.1.4	PF02610.4
ec:5.3.1.5	PF01261.12 SF51658
ec:5.3.1.6	PF02502.7 PF06026.3 SF52512 SF75445 SF89623
ec:5.3.1.8	PF01238.10 SF51182
ec:5.3.1.9	PF00342.7 SF53697
ec:5.3.2.1	PF01187.7 SF55331
ec:5.3.3.1	PF01073.7 PF01370.8 SF51735 SF54427
ec:5.3.3.10	PF01557.8 PF02962.4 SF55331 SF56529
ec:5.3.3.2	PF00293.15 SF55811
ec:5.3.3.3	PF03241.3 SF56645
ec:5.3.3.4	PF02426.5 SF54909
ec:5.3.3.8	PF00378.8 SF52096
ec:5.3.99.2	PF00043.12 PF02798.7 SF47616 SF52833
ec:5.3.99.3	PF01124.7
ec:5.3.99.4	PF00067.10 SF48264
ec:5.3.99.5	PF00067.10 SF48264
ec:5.3.99.6	PF06351.1 SF54966
ec:5.4.1.2	PF02570.4 SF63965
ec:5.4.2.1	PF00300.10 PF01676.6 PF06415.2 SF53254 SF53649 SF64158
ec:5.4.2.10	PF00408.9 PF02878.5 PF02879.5 PF02880.5 SF53738 SF53743 SF55957
ec:5.4.2.2	PF00408.9 PF02878.5 PF02879.5 PF02880.5 SF53738 SF55957
ec:5.4.2.3	PF00408.9 PF02878.5 PF02879.5 PF02880.5 SF53738 SF55957
ec:5.4.2.4	PF00300.10 SF53254
ec:5.4.2.6	PF00702.11 SF56784
ec:5.4.2.7	PF01676.6 SF53649
ec:5.4.2.8	PF00408.9 PF02878.5 PF02879.5 PF02880.5 SF53738 SF55957
ec:5.4.2.9	SF51621
ec:5.4.3.-(ORNMUTST-RXN)	PF02310.8 SF52242
ec:5.4.3.2	PF04055.6 SF82679
ec:5.4.3.3	PF02310.8 SF52242
ec:5.4.3.8	PF00202.9 SF53383
ec:5.4.4.2	PF00425.7 SF56322
ec:5.4.99.1	PF02310.8 PF06368.1 SF51703 SF52242 SF53067 SF55048
ec:5.4.99.16	PF00128.11 SF51011 SF51445
ec:5.4.99.2	PF01642.9 PF02310.8 SF51703 SF52242
ec:5.4.99.4	PF02310.8 SF52242
ec:5.4.99.5	PF01817.8 SF48600
ec:5.4.99.6	PF00425.7 SF56322
ec:5.4.99.7	PF00432.9 SF48239
ec:5.4.99.8	PF00432.9 SF48239
ec:5.4.99.9	PF03275.3 SF51905 SF54373
ec:5.5.1.1	PF01188.9 PF02746.4 SF51604 SF54826 SF75011
ec:5.5.1.13	PF01397.9 PF03936.4 SF48239 SF48576
ec:5.5.1.2	PF00206.9 SF48557
ec:5.5.1.4	PF01658.6 SF51735 SF55347
ec:5.5.1.5	SF75011
ec:5.5.1.6	PF02431.5 SF54626
ec:5.5.1.7	PF01188.9 PF02746.4 SF51604 SF54826
ec:6.1.1.1	PF00579.12 PF01479.10 SF52374 SF55174
ec:6.1.1.10	PF00133.9 PF01588.6 SF47323 SF50249 SF52374 SF57770
ec:6.1.1.11	PF00587.12 PF02403.8 SF46589 SF55681
ec:6.1.1.12	PF00152.8 PF01336.10 PF02938.4 SF50249 SF55261 SF55681
ec:6.1.1.13	PF00501.13 SF47336 SF56801
ec:6.1.1.14	PF02091.5 PF02092.6 PF05746.3 SF47323 SF54001 SF55681
ec:6.1.1.15	PF00587.12 PF03129.7 PF04073.3 SF52954 SF55681 SF55826
ec:6.1.1.16	PF01406.8 SF47323 SF52374
ec:6.1.1.17	PF00749.9 SF48163 SF52374
ec:6.1.1.18	PF00749.9 PF03950.5 SF50715 SF52374
ec:6.1.1.19	PF00750.8 PF03485.5 PF05746.3 SF47323 SF52374 SF55190
ec:6.1.1.2	PF00579.12 SF52374
ec:6.1.1.20	PF01409.8 PF01588.6 PF02912.6 PF03147.3 PF03483.6 PF03484.4 SF46589 SF46955 SF50249 SF54991 SF55681 SF56037
ec:6.1.1.21	PF00587.12 PF03129.7 SF52954 SF55681
ec:6.1.1.22	PF00152.8 PF01336.10 SF50249 SF55681
ec:6.1.1.3	PF00587.12 PF02824.7 PF03129.7 SF52954 SF55186 SF55681 SF81271
ec:6.1.1.4	PF00133.9 SF47323 SF50677 SF52374
ec:6.1.1.5	PF00133.9 PF06827.1 SF47323 SF50677 SF52374
ec:6.1.1.6	PF00152.8 PF01336.10 PF01406.8 PF01921.7 SF48163 SF50249 SF52374 SF55681
ec:6.1.1.7	PF01411.6 PF02272.6 SF55186 SF55681
ec:6.1.1.9	PF00133.9 SF46589 SF47323 SF50677 SF52374
ec:6.2.1.1	PF00501.13 SF56801
ec:6.2.1.12	PF00501.13 SF47336 SF56801
ec:6.2.1.13	PF02222.8 PF02629.7 SF51735 SF52210 SF56059
ec:6.2.1.14	PF03744.3
ec:6.2.1.16	SF56801
ec:6.2.1.17	PF00501.13 SF56801
ec:6.2.1.2	PF00501.13 SF56801
ec:6.2.1.20	PF00501.13 PF01553.9 SF56801
ec:6.2.1.22	PF00583.10 SF52374 SF55729
ec:6.2.1.25	PF00501.13 SF56801
ec:6.2.1.26	PF00501.13 SF56801
ec:6.2.1.27	PF00501.13 SF56801
ec:6.2.1.3	PF00501.13 SF56801
ec:6.2.1.30	PF00501.13 SF56801
ec:6.2.1.32	PF00501.13 SF56801
ec:6.2.1.4	PF00549.9 PF02629.7 SF51735 SF52210
ec:6.2.1.5	PF00549.9 PF02222.8 PF02629.7 SF51735 SF52210 SF56059
ec:6.2.1.9	PF00549.9 PF02222.8 PF02629.7 SF51735 SF52210 SF56059
ec:6.3.1.-(orth:CBIA)	PF01656.9 PF07685.2 SF52317 SF52540
ec:6.3.1.-(orth:COBB)	PF01656.9 PF07685.2 SF52317 SF52540
ec:6.3.1.-(orth:COBQ)	PF01656.9 PF07685.2 SF52317 SF52540
ec:6.3.1.1	PF03590.4 SF55681
ec:6.3.1.2	PF00120.11 PF03951.6 SF54368 SF55931
ec:6.3.1.5	PF02540.4 SF52402
ec:6.3.1.8	PF03738.3
ec:6.3.1.9	PF03738.3 PF05257.4 SF54814
ec:6.3.2.-(CROTCOALIG-RXN)	PF00501.13 SF56801
ec:6.3.2.-(DCARNCOALIG-RXN)	PF00501.13 SF56801
ec:6.3.2.-(DHBAMPLIG-RXN)	PF00501.13 SF56801
ec:6.3.2.-(LCARNCOALIG-RXN)	PF00501.13 SF56801
ec:6.3.2.-(orth:DHBE)	PF00501.13 SF56801
ec:6.3.2.1	PF02569.4 SF52374
ec:6.3.2.10	PF01225.12 PF02875.8 SF53244 SF53623 SF63418
ec:6.3.2.12	PF01225.12 SF53244 SF53623
ec:6.3.2.13	PF01225.12 PF02875.8 SF53244 SF53623 SF63418
ec:6.3.2.15	PF01225.12 PF02875.8 SF53244 SF53623 SF63418
ec:6.3.2.17	PF01225.12 SF53244 SF53623
ec:6.3.2.2	PF04262.3
ec:6.3.2.26	PF00501.13 PF00550.10 PF00668.8 PF00975.8 SF47336 SF52777 SF53474 SF56801
ec:6.3.2.27	PF04183.2
ec:6.3.2.3	PF02951.4 PF02955.5 SF52440 SF56059
ec:6.3.2.4	PF01820.9 PF02786.5 PF07478.1 SF52440 SF56059
ec:6.3.2.5	PF04127.3 SF51735
ec:6.3.2.6	PF01259.8 SF56104
ec:6.3.2.7	PF01225.12 PF02875.8 SF53244 SF53623
ec:6.3.2.8	PF01225.12 PF02875.8 SF51984 SF53244 SF53623
ec:6.3.2.9	PF01225.12 PF02875.8 SF51984 SF53244 SF53623
ec:6.3.3.1	PF00586.12 PF02769.9 SF55326 SF56042
ec:6.3.3.2	PF01812.9
ec:6.3.3.3	PF01656.9 SF52540
ec:6.3.3.4	PF00733.9 SF52402 SF56235
ec:6.3.4.1	PF00117.13 PF00958.9 PF07722.1 SF52317 SF52402
ec:6.3.4.10	PF02237.6 PF03099.7 SF55681
ec:6.3.4.11	PF02237.6 PF03099.7 SF55681
ec:6.3.4.13	PF01071.8 PF02842.4 PF02843.5 PF02844.4 SF51246 SF52440 SF56059
ec:6.3.4.14	PF00289.10 PF02785.7 PF02786.5 PF07478.1 SF51246 SF52440 SF56059
ec:6.3.4.15	PF02237.6 PF03099.7 SF46785 SF50037 SF55681
ec:6.3.4.16	PF00117.13 PF00289.10 PF00988.10 PF02142.8 PF02786.5 PF02787.7 PF07478.1 PF07722.1 SF48108 SF52021 SF52317 SF52335 SF52440 SF56059
ec:6.3.4.2	PF00117.13 PF06418.1 PF07722.1 SF52317 SF52540
ec:6.3.4.3	PF01268.8 SF52540
ec:6.3.4.4	PF00709.9 SF52540
ec:6.3.4.5	PF00764.7 SF52402 SF69864
ec:6.3.4.6	PF00289.10 PF02786.5 PF07478.1 SF52440 SF56059
ec:6.3.4.9	PF02237.6 PF03099.7 SF55681
ec:6.3.5.-(R341-RXN)	PF01656.9 PF07685.2 SF52317 SF52540
ec:6.3.5.-(R345-RXN)	PF01656.9 PF07685.2 SF52317 SF52540
ec:6.3.5.1	PF02540.4 SF52402
ec:6.3.5.2	PF00117.13 PF00958.9 PF07722.1 SF52317 SF52402
ec:6.3.5.3	PF00586.12 PF02769.9 SF52317 SF56042
ec:6.3.5.4	PF00310.10 PF00733.9 SF52402 SF56235
ec:6.3.5.5	PF00117.13 PF00289.10 PF00988.10 PF02142.8 PF02786.5 PF02787.7 PF07478.1 PF07722.1 SF48108 SF52021 SF52317 SF52335 SF52440 SF56059
ec:6.3.5.7	PF01425.8 SF75304
ec:6.4.1.1	PF00289.10 PF00364.9 PF00682.8 PF02436.6 PF02785.7 PF02786.5 PF07478.1 SF51230 SF51246 SF51569 SF52440 SF56059
ec:6.4.1.2	PF00289.10 PF00364.9 PF02785.7 PF02786.5 PF03255.3 PF07478.1 SF47413 SF51230 SF51246 SF52096 SF52440 SF56059
ec:6.4.1.3	PF00289.10 PF00364.9 PF01039.10 PF02785.7 PF02786.5 PF07478.1 SF51246 SF51261 SF52096 SF52440 SF56059
ec:6.4.1.4	PF00289.10 PF00364.9 PF01039.10 PF02785.7 PF02786.5 PF07478.1 SF51230 SF51246 SF52096 SF52440 SF56059
ec:6.5.1.2	PF00533.13 PF00633.11 PF01653.7 PF03119.4 PF03120.4 SF47781 SF50249 SF52113 SF56091
ec:6.5.1.4	PF01137.11 SF55205
ec:6.6.1.1	PF00561.8 PF01078.8 PF02514.6 PF07728.1 SF52540 SF53300 SF53474
ec:-.-.-.-(RXN0-949)	no_Superfamily_v1.65_or_PFAM_v16_domains
ec:2.3.1.-(orth:ACATN)	no_Superfamily_v1.65_or_PFAM_v16_domains
ec:2.4.1.155	no_Superfamily_v1.65_or_PFAM_v16_domains
ec:2.8.2.-(orth:NDST2)	no_Superfamily_v1.65_or_PFAM_v16_domains
ec:2.8.2.-(orth:NDST3)	no_Superfamily_v1.65_or_PFAM_v16_domains
ec:2.8.2.-(orth:NDST4)	no_Superfamily_v1.65_or_PFAM_v16_domains
ec:3.1.1.-(orth:NDST1)	no_Superfamily_v1.65_or_PFAM_v16_domains
ec:3.5.2.1	no_Superfamily_v1.65_or_PFAM_v16_domains
ec:3.5.2.15	no_Superfamily_v1.65_or_PFAM_v16_domains
ec:4.-.-.-(R365-RXN)	no_Superfamily_v1.65_or_PFAM_v16_domains
ec:4.2.1.-(R312-RXN)	no_Superfamily_v1.65_or_PFAM_v16_domains
ec:1.97.1.-(RNTRACTIV-RXN)	no_Superfamily_v1.65_or_PFAM_v16_domains
ec:1.1.1.111	no_gene
ec:1.1.1.-(9-FLUORENOL-DEHYDROGENASE-RXN)	no_gene
ec:1.1.1.-(ENZRXN-201-RXN)	no_gene
ec:1.1.1.-(KETAMID-RXN)	no_gene
ec:1.1.1.-(KETOGAL-DEHYDROXY-RXN)	no_gene
ec:1.1.1.-(KETOGLUCOSE-REDUCTASE-RXN)	no_gene
ec:1.1.1.-(R104-RXN)	no_gene
ec:1.1.1.-(R23-RXN)	no_gene
ec:1.1.1.-(R24-RXN)	no_gene
ec:1.1.1.-(R84-RXN)	no_gene
ec:1.13.11.-(3SC23OALCAL-RXN)	no_gene
ec:1.13.11.-(RXN-644)	no_gene
ec:1.14.12.-(TERDCD-RXN)	no_gene
ec:1.14.13.-(3-5-XYLENOL-METHYLHYDROXYLASE-RXN)	no_gene
ec:1.14.13.-(IMIDHYD-RXN)	no_gene
ec:1.14.13.-(M-CRESOL-METHYLCATECHOL-RXN)	no_gene
ec:1.14.13.-(R543-RXN)	no_gene
ec:1.14.13.-(R546-RXN)	no_gene
ec:1.14.13.-(TOLUENE-2-MONOOXYGENASE-RXN)	no_gene
ec:1.14.13.-(TOLUENE-3-MONOOXYGENASE-RXN)	no_gene
ec:1.14.99.-(RXN-1725)	no_gene
ec:1.14.-.-(R421-RXN)	no_gene
ec:1.14.-.-(R422-RXN)	no_gene
ec:1.14.-.-(R423-RXN)	no_gene
ec:1.17.-.-(PHENACEOX-RXN)	no_gene
ec:1.1.99.14	no_gene
ec:1.1.99.-(4-HYDROXYMANDELATE-OXY-RXN)	no_gene
ec:1.1.99.-(MANDELATE-OXY-RXN)	no_gene
ec:1.1.99.-(MOXXANAU-RXN)	no_gene
ec:1.2.4.-(OXOSUC-RXN)	no_gene
ec:1.2.-.-(PHENGLYOXRED-RXN)	no_gene
ec:1.3.1.57	no_gene
ec:1.3.1.-(R106-RXN)	no_gene
ec:1.3.99.17	no_gene
ec:1.3.99.-(ACRPROPION-RXN)	no_gene
ec:1.4.3.-(ARG-OXIDATION-RXN)	no_gene
ec:1.4.99.-(DPROL-RXN)	no_gene
ec:1.5.99.-(MTDMBARK-RXN)	no_gene
ec:1.-.-.-(PROPCOASYN-RXN)	no_gene
ec:1.-.-.-(R242-RXN)	no_gene
ec:1.-.-.-(R343-RXN)	no_gene
ec:2.1.1.-(R482-RXN)	no_gene
ec:2.3.1.-(DIGLUCOACETYL-DOCOSANOATE-ACETYL-RXN)	no_gene
ec:2.3.1.-(DIGLUCO-DOCOSANOATE-ACETYLATION-RXN)	no_gene
ec:2.3.1.-(ISOBUTYRYLCOA-DHLIPOAMIDE-RXN)	no_gene
ec:2.3.1.-(ISOVALERYLCOA-DHLIPOAMIDE-RXN)	no_gene
ec:2.3.1.-(LYSACET-RXN)	no_gene
ec:2.3.1.-(MBCOA-DHLIPOAMIDE-RXN)	no_gene
ec:2.3.1.-(R7-RXN)	no_gene
ec:2.3.1.-(SUCCLIP-RXN)	no_gene
ec:2.4.1.-(GLUCOSYLOXYDOCOSANOATE-TRANS-RXN)	no_gene
ec:2.4.1.-(HYDROXYDOCOSANOATE-TRANS-RXN)	no_gene
ec:2.4.1.-(RXN-761)	no_gene
ec:2.6.1.38	no_gene
ec:2.6.1.-(ACETCAPR-RXN)	no_gene
ec:2.6.1.-(ALASEM-RXN)	no_gene
ec:2.6.1.-(PREPHENATE-ASP-TRANSAMINE-RXN)	no_gene
ec:2.6.1.-(R562-RXN)	no_gene
ec:2.6.1.-(VAGL-RXN)	no_gene
ec:2.7.1.89	no_gene
ec:2.7.1.-(GLYCERATE-2P-RXN)	no_gene
ec:2.8.3.3	no_gene
ec:2.8.3.-(LACCOA-RXN)	no_gene
ec:2.8.3.-(PROPIONLACT-RXN)	no_gene
ec:2.8.3.-(R85-RXN)	no_gene
ec:2.8.3.-(R8-RXN)	no_gene
ec:3.2.1.-(3-KETOGLUCOSIDASE-RXN)	no_gene
ec:3.2.2.14	no_gene
ec:3.5.1.42	no_gene
ec:3.5.1.-(AMVAL-RXN)	no_gene
ec:3.5.2.-(R561-RXN)	no_gene
ec:3.5.3.-(GUANIDINOBUTANAMIDE-NH3-RXN)	no_gene
ec:3.5.99.5	no_gene
ec:3.5.99.-(R441-RXN)	no_gene
ec:3.5.99.-(R467-RXN)	no_gene
ec:3.6.1.-(DIHYDRONEOPTERIN-MONO-P-DEPHOS-RXN)	no_gene
ec:3.6.1.-(H2NEOPTERINP3PYROPHOSPHOHYDRO-RXN)	no_gene
ec:3.7.1.-(R6-RXN)	no_gene
ec:4.1.1.-(CYSTAUR-RXN)	no_gene
ec:4.1.1.-(OXOARG-DECARBOXY-RXN)	no_gene
ec:4.1.2.-(DHDOGALDOL-RXN)	no_gene
ec:4.1.3.-(AEROBACTINSYN-RXN)	no_gene
ec:4.1.3.-(ko:E4.1.3.-)	no_gene
ec:4.2.1.-(LASPFUM-RXN)	no_gene
ec:4.2.1.-(R105-RXN)	no_gene
ec:4.2.1.-(RXN-645)	no_gene
ec:4.4.1.-(CYSTHIOCYS-RXN)	no_gene
ec:5.1.3.-(LXULRU5P-RXN)	no_gene
ec:5.2.1.4	no_gene
ec:5.-.-.-(R381-RXN)	no_gene
ec:5.-.-.-(R86-RXN)	no_gene
ec:6.2.1.-(R545-RXN)	no_gene
ec:6.2.1.-(RXN-2001)	no_gene
ec:6.-.-.-(ko:E6.-.-.-)	no_gene
ec:6.-.-.-(R241-RXN)	no_gene
ec:1.1.1.104	no_gene
ec:1.1.1.106	no_gene
ec:1.1.1.107	no_gene
ec:1.1.1.110	no_gene
ec:1.1.1.120	no_gene
ec:1.1.1.121	no_gene
ec:1.1.1.127	no_gene
ec:1.1.1.129	no_gene
ec:1.1.1.13	no_gene
ec:1.1.1.130	no_gene
ec:1.1.1.134	no_gene
ec:1.1.1.135	no_gene
ec:1.1.1.136	no_gene
ec:1.1.1.144	no_gene
ec:1.1.1.148	no_gene
ec:1.1.1.15	no_gene
ec:1.1.1.152	no_gene
ec:1.1.1.155	no_gene
[truncated: 756 more rows]
